# Supplementary material for: 2-(4-Bromo­benzene­sulfonamido)benzoic acid
Source: Acta Crystallogr Sect E Struct Rep Online. 2009 Jun 17;65(Pt 7):o1610–1. doi: 10.1107/S1600536809022545 (PMC2969408; doi:10.1107/S1600536809022545)
Supplement: Supplementary file 2 [file e-65-o1610-Isup2.hkl]

#
# h,k,l, Fc-squared, Fo-squared, sigma(Fo-squared) and status flag
#
data_I
_shelx_title ' MG-M5 in C2/c'
_shelx_refln_list_code          4
_shelx_F_calc_maximum      681.00
_exptl_crystal_F_000      1424.00
_reflns_d_resolution_high  0.7486
 
loop_
 _symmetry_equiv_pos_as_xyz
 'x, y, z'
 '-x, y, -z+1/2'
 'x+1/2, y+1/2, z'
 '-x+1/2, y+1/2, -z+1/2'
 '-x, -y, -z'
 'x, -y, z-1/2'
 '-x+1/2, -y+1/2, -z'
 'x+1/2, -y+1/2, z-1/2'
 
_cell_length_a    27.8316
_cell_length_b     8.5684
_cell_length_c    11.6632
_cell_angle_alpha  90.000
_cell_angle_beta   98.196
_cell_angle_gamma  90.000
 
_shelx_F_squared_multiplier     1.000
 
loop_
 _refln_index_h
 _refln_index_k
 _refln_index_l
 _refln_F_squared_calc
 _refln_F_squared_meas
 _refln_F_squared_sigma
 _refln_observed_status
   6   0   0      599.60      498.76     14.68 o
   8   0   0    18091.91    18256.91    419.11 o
  10   0   0     4705.26     4605.90    107.75 o
  12   0   0      669.96      683.15     22.74 o
  14   0   0    27907.29    26742.74    601.95 o
  16   0   0    21567.17    21578.89    701.50 o
  20   0   0    15720.56    15768.41    399.71 o
  22   0   0     7001.65     6947.99    300.47 o
  24   0   0      158.59      141.86     29.94 o
  26   0   0       99.01       85.00     38.48 o
  28   0   0      612.02      585.52     39.85 o
  30   0   0      972.05      900.20     73.76 o
  32   0   0      191.90      266.59     34.67 o
  34   0   0      202.96      164.89     44.17 o
  36   0   0      158.71      163.28     56.00 o
   1   1   0     2810.30     2936.78     40.88 o
   3   1   0     1988.45     1986.10     21.31 o
   5   1   0    10518.58    11030.89    107.66 o
   7   1   0    30182.09    30682.02    371.24 o
   9   1   0    47964.74    47650.94    616.89 o
  11   1   0    41089.46    39623.29    513.75 o
  13   1   0      443.38      409.83     16.10 o
  15   1   0     1795.58     1764.78     34.21 o
  17   1   0     3334.13     3261.00     59.99 o
  19   1   0      554.72      509.75     21.30 o
  21   1   0     7201.94     7487.21    127.22 o
  23   1   0       37.42       54.30     18.10 o
  25   1   0     2519.62     2360.17     59.89 o
  27   1   0       67.32      110.87     25.08 o
  29   1   0       26.10       45.49     26.50 o
  31   1   0      555.11      594.60     34.61 o
  33   1   0       58.74      122.06     34.18 o
  35   1   0       47.98       85.24     59.24 o
   0   2   0   100782.43    98187.20   1265.38 o
   2   2   0    19048.74    19390.51    187.54 o
   4   2   0    14730.84    13671.95    127.69 o
   6   2   0     7063.30     6903.16     66.53 o
   8   2   0    13466.25    13605.88    139.50 o
  10   2   0     1134.98     1211.23     20.52 o
  12   2   0      179.72      155.96     11.82 o
  14   2   0    22650.04    22382.55    272.11 o
  16   2   0     4395.48     4285.13     58.07 o
  18   2   0      152.62      202.59     17.26 o
  20   2   0     4479.95     4633.31     76.82 o
  22   2   0     3172.51     3232.83     68.28 o
  24   2   0      302.33      269.26     41.61 o
  26   2   0        1.64       36.10     28.14 o
  28   2   0       42.78       65.06     57.21 o
  30   2   0      204.47      225.74     41.21 o
  32   2   0      283.71      318.35    121.38 o
  34   2   0       85.55       46.03     42.62 o
  36   2   0      164.09      228.45     42.78 o
   1   3   0     2611.13     2463.74     30.10 o
   3   3   0      404.89      458.94     11.51 o
   5   3   0     2059.56     1858.97     25.75 o
   7   3   0        6.27       -8.24      8.24 o
   9   3   0      177.37      226.92     11.00 o
  11   3   0     3713.81     3448.17     43.44 o
  13   3   0       63.45       52.64     10.76 o
  15   3   0      942.98      893.81     23.21 o
  17   3   0      133.09      114.12     19.72 o
  19   3   0      163.38      147.67     14.68 o
  21   3   0      213.74      271.30     18.66 o
  23   3   0        1.16      -11.27     19.33 o
  25   3   0      115.87      161.08     41.14 o
  27   3   0      291.39      277.66     43.68 o
  29   3   0        1.24      -40.62     40.62 o
  31   3   0        4.54        9.51     42.41 o
  33   3   0       15.42      -42.09     42.09 o
  35   3   0        8.86       -1.68     58.19 o
   0   4   0      257.89      245.69     16.99 o
   2   4   0      348.10      356.84     14.88 o
   4   4   0     5556.77     5848.17     70.28 o
   6   4   0     2031.87     2037.53     33.37 o
   8   4   0     1655.07     1810.84     38.11 o
  10   4   0       41.91       57.04     10.87 o
  12   4   0      377.32      357.70     15.21 o
  14   4   0       32.32       44.45     12.94 o
  16   4   0      294.72      310.67     22.53 o
  18   4   0       95.55      120.43     16.49 o
  20   4   0       42.27        7.49     17.64 o
  22   4   0       90.64      107.15     22.29 o
  24   4   0      100.13      106.91     22.40 o
  26   4   0      109.51       92.89     22.40 o
  28   4   0       12.00       -5.62     28.04 o
  30   4   0       26.79       34.52     46.43 o
  32   4   0       24.73       58.15     57.89 o
  34   4   0       40.45      -11.37     46.29 o
   1   5   0      209.27      147.92     16.00 o
   3   5   0       51.02       56.85     12.72 o
   5   5   0     5461.08     5281.31     67.88 o
   7   5   0      302.09      273.50     17.16 o
   9   5   0       16.66        9.83     14.39 o
  11   5   0      188.18      165.30     17.54 o
  13   5   0       64.97       84.01     15.61 o
  15   5   0      792.89      837.08     25.19 o
  17   5   0        3.65      -21.36     21.36 o
  19   5   0       50.62       22.59     24.74 o
  21   5   0        2.73       22.30     25.77 o
  23   5   0      158.35      151.49     28.42 o
  25   5   0      194.61      135.98     27.74 o
  27   5   0        1.47       10.03     26.58 o
  29   5   0      216.07      250.53     43.00 o
  31   5   0       32.08       70.47     49.84 o
  33   5   0       29.85      -35.96     46.75 o
   0   6   0     2625.86     2318.40     67.80 o
   2   6   0        2.70        2.37     15.93 o
   4   6   0     2552.59     2521.72     46.95 o
   6   6   0       21.57       37.70     16.60 o
   8   6   0      583.87      529.66     28.18 o
  10   6   0      393.94      396.81     21.81 o
  12   6   0     1042.14     1021.60     45.75 o
  14   6   0      345.50      298.09     28.60 o
  16   6   0      550.30      454.63     36.10 o
  18   6   0      243.65      224.26     38.45 o
  20   6   0      293.90      313.65     40.83 o
  22   6   0       80.53       60.83     35.72 o
  24   6   0        3.59       14.19     40.92 o
  26   6   0        2.16       -7.34     34.77 o
  28   6   0        1.34       10.35     33.06 o
  30   6   0       29.43       11.94     31.54 o
   1   7   0      482.16      400.19     25.35 o
   3   7   0        8.50        2.25     20.11 o
   5   7   0       30.58       56.29     24.12 o
   7   7   0     1507.51     1508.79     43.68 o
   9   7   0     1219.63     1216.26     41.78 o
  11   7   0        5.48        6.30     31.91 o
  13   7   0       85.34      100.94     33.92 o
  15   7   0       64.16      107.44     32.76 o
  17   7   0       14.76       15.17     60.14 o
  19   7   0       51.83       53.86     40.03 o
  21   7   0       30.64       14.98     38.86 o
  23   7   0        3.32       19.68     38.65 o
  25   7   0       45.07       22.79     38.43 o
  27   7   0       20.20      -22.33     35.70 o
  29   7   0       13.94       -8.87     37.48 o
   0   8   0     1883.91     2078.06     78.54 o
   2   8   0       89.25       84.36     30.99 o
   4   8   0       36.57       50.52     30.14 o
   6   8   0      129.38      115.54     31.09 o
   8   8   0        5.04       -6.01     48.86 o
  10   8   0       41.66       30.71     35.43 o
  12   8   0      174.08      147.13     37.29 o
  14   8   0      183.63      145.82     38.85 o
  16   8   0      470.22      490.54     49.91 o
  18   8   0       50.04       23.63     40.66 o
  20   8   0       37.51       59.06     42.49 o
  22   8   0       29.89       29.13     41.59 o
  24   8   0        9.04       -8.48     38.19 o
  26   8   0       50.85      -15.73     36.90 o
   1   9   0       64.68      137.14     31.77 o
   3   9   0      226.59      246.16     36.60 o
   5   9   0       39.86       26.59     43.11 o
   7   9   0      115.63      166.29     45.03 o
   9   9   0       77.08       67.18     43.45 o
  11   9   0      185.77      161.81     43.83 o
  13   9   0      103.25       85.39     42.97 o
  15   9   0       51.63       48.03     75.33 o
  17   9   0        1.29        3.39     60.44 o
  19   9   0       22.14        3.05     43.02 o
  21   9   0       95.93       86.76     43.15 o
   0  10   0      277.97      339.76     91.15 o
   2  10   0       25.14       -2.49     41.96 o
   4  10   0       85.06       75.68     42.38 o
   6  10   0        7.80      -30.57     40.54 o
   8  10   0       50.04       53.90     39.91 o
  10  10   0       11.86       29.10     46.87 o
  12  10   0      105.92      106.37     55.20 o
  14  10   0        0.31      -57.40     62.02 o
  16  10   0       83.83       84.12     50.99 o
   1  11   0        9.86      -20.75     59.34 o
   3  11   0       29.28      -33.67     57.79 o
   5  11   0        8.37      -15.13     59.06 o
   7  11   0       70.65       42.08     41.06 o
   9  11   0       22.97      -27.57     38.54 o
 -35   1   1       24.34       -2.44     60.19 o
 -33   1   1       67.27       77.56     38.48 o
 -31   1   1       16.25        3.22     26.64 o
 -29   1   1       93.26       67.67     34.67 o
 -27   1   1       68.23       63.16     24.60 o
 -25   1   1       21.98      -22.21     22.21 o
 -23   1   1     2551.99     2487.19     82.41 o
 -21   1   1      526.60      518.86     36.45 o
 -19   1   1        3.76        1.03     15.07 o
 -17   1   1      491.41      518.58     24.82 o
 -15   1   1      400.82      428.54     30.58 o
 -13   1   1     9276.56     9371.79    137.33 o
 -11   1   1       17.52       -3.70      5.80 o
  -9   1   1      837.30      884.93     14.67 o
  -7   1   1     7766.43     7441.80     77.09 o
  -5   1   1     2103.14     2243.06     25.16 o
  -3   1   1     1269.02     1307.20     18.27 o
  -1   1   1    48354.67    49632.44    474.97 o
   1   1   1     4686.01     4462.77     43.46 o
   3   1   1      141.28      125.07      4.73 o
   5   1   1     8405.11     8673.56     78.47 o
   7   1   1    38906.28    39578.17    379.89 o
   9   1   1      795.52      845.29     15.31 o
  11   1   1       63.06       33.71      7.94 o
  13   1   1     9993.53     9921.53    122.93 o
  15   1   1     4625.54     4834.50     63.29 o
  17   1   1      284.65      324.62     13.99 o
  19   1   1      755.47      727.65     26.54 o
  21   1   1       78.08      103.22     17.69 o
  23   1   1       34.60       15.71     19.58 o
  25   1   1        7.67       -4.49     23.65 o
  27   1   1      156.01      116.87     27.74 o
  29   1   1      378.08      359.79     31.89 o
  31   1   1        4.09       28.98     33.39 o
  33   1   1       29.46       -6.48     34.01 o
  35   1   1       17.18       14.28     60.13 o
 -36   2   1        6.25        9.70     45.57 o
 -34   2   1        3.02       20.01     61.34 o
 -32   2   1      458.60      415.61    107.04 o
 -30   2   1       24.54       32.60     39.52 o
 -28   2   1        6.57        6.32     36.25 o
 -26   2   1       12.16       -3.19     43.27 o
 -24   2   1      323.74      329.84     31.26 o
 -22   2   1       43.27       21.99     21.28 o
 -20   2   1        8.57       11.97     16.46 o
 -18   2   1    12976.31    13072.26    168.87 o
 -16   2   1     6563.74     6344.42     82.44 o
 -14   2   1     4780.63     4992.52     66.16 o
 -12   2   1      132.55       81.15     10.72 o
 -10   2   1     1902.86     1792.75     23.90 o
  -8   2   1       14.72       13.36      6.37 o
  -6   2   1     4697.51     4851.44     86.28 o
  -4   2   1    44204.16    44934.05    450.55 o
  -2   2   1    38684.32    38421.77    367.89 o
   0   2   1    21474.27    21470.62    190.96 o
   2   2   1    14595.51    14862.76    133.51 o
   4   2   1    29104.32    29639.89    252.72 o
   6   2   1      252.28      220.24      8.01 o
   8   2   1     2557.49     2427.91     28.12 o
  10   2   1     9763.14     9493.12     99.07 o
  12   2   1      166.31      232.26     12.65 o
  14   2   1      239.98      271.01     13.73 o
  16   2   1     1796.18     1785.73     31.05 o
  18   2   1     2414.20     2327.60     37.66 o
  20   2   1     5560.60     5596.34     78.62 o
  22   2   1      633.68      614.42     35.53 o
  24   2   1     3638.89     3622.43    128.86 o
  26   2   1        8.71        4.36     29.31 o
  28   2   1       40.06       30.83     50.29 o
  30   2   1      105.24      108.69     39.47 o
  32   2   1      107.48      138.75     41.83 o
  34   2   1       48.65       74.01     41.03 o
 -35   3   1       34.96      167.31     56.99 o
 -33   3   1        5.50      -98.00     98.00 o
 -31   3   1        7.27      -45.83     45.83 o
 -29   3   1      166.17      178.47     47.15 o
 -27   3   1     1132.41      987.56     74.93 o
 -25   3   1       84.42      133.63     41.46 o
 -23   3   1     2980.62     2788.57     69.17 o
 -21   3   1     2110.07     2018.08     46.70 o
 -19   3   1      534.73      613.48     20.77 o
 -17   3   1       11.96        9.90      9.36 o
 -15   3   1     7502.32     7771.98    109.52 o
 -13   3   1     2908.88     2838.16     42.53 o
 -11   3   1      527.88      433.68     13.91 o
  -9   3   1     3105.14     3099.74     39.84 o
  -7   3   1    36283.14    34957.22    394.32 o
  -5   3   1     2065.36     1885.23     29.11 o
  -3   3   1    11618.28    11755.64    122.87 o
  -1   3   1    15417.41    15305.54    144.15 o
   1   3   1     3942.00     4348.13     43.77 o
   3   3   1      833.97      816.21     17.17 o
   5   3   1     1785.83     1857.09     24.96 o
   7   3   1     4949.37     4747.77     60.76 o
   9   3   1     5124.73     5115.53     58.03 o
  11   3   1      365.44      365.39     12.37 o
  13   3   1    18484.01    18127.60    196.89 o
  15   3   1     6226.12     6434.26     80.24 o
  17   3   1       61.92       46.30     11.47 o
  19   3   1      454.72      453.90     18.99 o
  21   3   1     1034.68     1013.12     30.79 o
  23   3   1       11.31       37.49     18.74 o
  25   3   1      144.67      115.14     39.73 o
  27   3   1      255.67      285.93     46.35 o
  29   3   1      643.27      685.94     54.33 o
  31   3   1       34.30       80.07     44.05 o
  33   3   1      232.23      148.52     46.63 o
  35   3   1       42.86       68.07     44.10 o
 -34   4   1       52.65       93.49     92.03 o
 -32   4   1      124.65      117.19     58.05 o
 -30   4   1       18.41       -4.15     51.29 o
 -28   4   1      689.15      839.77     65.67 o
 -26   4   1      187.12      263.07     30.57 o
 -24   4   1       76.54      113.19     28.35 o
 -22   4   1       89.61       47.58     22.04 o
 -20   4   1       11.82       14.89     22.67 o
 -18   4   1     4733.41     4949.08     71.80 o
 -16   4   1     5248.60     5188.71     74.05 o
 -14   4   1      297.52      368.84     19.67 o
 -12   4   1     5547.90     5564.57     68.13 o
 -10   4   1      531.56      446.37     17.25 o
  -8   4   1      712.42      747.05     18.61 o
  -6   4   1     5423.83     5726.76     78.11 o
  -4   4   1     2675.53     2611.99     45.27 o
  -2   4   1     1185.61     1103.53     23.34 o
   0   4   1     2728.45     2699.83     38.48 o
   2   4   1    20779.65    20195.49    220.18 o
   4   4   1    29462.35    29847.51    320.96 o
   6   4   1     1406.66     1487.03     26.52 o
   8   4   1     1492.56     1429.82     30.33 o
  10   4   1     2439.86     2335.01     37.94 o
  12   4   1     3879.52     4244.83     61.10 o
  14   4   1        1.18       -8.35     12.27 o
  16   4   1       60.21       51.95     14.83 o
  18   4   1     3719.67     3732.58     58.35 o
  20   4   1     2828.51     2751.10     54.73 o
  22   4   1      163.96      186.81     24.54 o
  24   4   1     1187.06     1192.41     40.72 o
  26   4   1       56.89       64.82     24.20 o
  28   4   1        3.12       17.15     22.38 o
  30   4   1       16.53       23.34     32.98 o
  32   4   1       92.29       61.98     47.40 o
  34   4   1      174.75      131.63     66.07 o
 -33   5   1        4.44       14.65     87.91 o
 -31   5   1        6.21      -63.33     63.33 o
 -29   5   1       97.13       98.88     35.41 o
 -27   5   1       92.23       86.12     30.03 o
 -25   5   1      115.76       88.70     33.18 o
 -23   5   1     1130.19     1189.41     46.29 o
 -21   5   1      542.52      527.67     34.34 o
 -19   5   1      561.08      605.25     35.04 o
 -17   5   1     2141.06     2105.49     51.64 o
 -15   5   1      397.56      408.68     20.93 o
 -13   5   1       42.22       30.66     17.79 o
 -11   5   1     1046.43     1037.39     28.80 o
  -9   5   1      835.43      968.50     30.58 o
  -7   5   1    13251.24    13181.87    213.18 o
  -5   5   1      487.99      486.76     18.64 o
  -3   5   1      988.62      949.02     27.89 o
  -1   5   1     4749.73     4828.57     66.10 o
   1   5   1      173.59      181.98     15.74 o
   3   5   1       47.66       71.90     13.31 o
   5   5   1       45.03       37.48     13.08 o
   7   5   1      725.67      779.45     21.04 o
   9   5   1      790.08      820.74     23.65 o
  11   5   1       73.08       60.49     11.09 o
  13   5   1     5180.99     4917.11     68.21 o
  15   5   1     1278.80     1489.42     37.28 o
  17   5   1      346.38      300.10     26.15 o
  19   5   1       21.81       64.32     26.49 o
  21   5   1       30.24       37.11     50.33 o
  23   5   1      357.76      492.24     32.98 o
  25   5   1      105.55      111.68     28.96 o
  27   5   1        7.80      -24.70     31.77 o
  29   5   1      257.11      272.98     64.71 o
  31   5   1        1.09       20.66     55.04 o
 -30   6   1      115.47      123.05     46.69 o
 -28   6   1      165.25      168.01     45.48 o
 -26   6   1       18.10       10.97     53.42 o
 -24   6   1        5.27       24.71     39.24 o
 -22   6   1       39.05       41.37     37.34 o
 -20   6   1        7.68       60.81     38.92 o
 -18   6   1      372.84      475.94     43.10 o
 -16   6   1      929.87      943.41     64.14 o
 -14   6   1      256.41      305.49     30.96 o
 -12   6   1     1329.33     1433.05     37.01 o
 -10   6   1      398.50      415.11     22.54 o
  -8   6   1     3879.36     3919.73     60.20 o
  -6   6   1        3.57      -12.12     20.27 o
  -4   6   1       76.75       37.71     18.04 o
  -2   6   1     2113.08     2071.05     39.60 o
   0   6   1      985.35      927.00     28.41 o
   2   6   1     2075.91     2215.46     44.68 o
   4   6   1     4279.69     4496.73     65.21 o
   6   6   1        1.74      -14.60     16.74 o
   8   6   1     1325.52     1323.77     35.72 o
  10   6   1       20.06        0.33     17.86 o
  12   6   1      123.19       73.72     21.22 o
  14   6   1     2254.25     2278.63     79.17 o
  16   6   1      270.99      302.06     33.87 o
  18   6   1      315.91      399.07     40.42 o
  20   6   1      318.39      377.68     42.96 o
  22   6   1       12.66        9.01     35.64 o
  24   6   1      251.85      205.79     38.62 o
  26   6   1       37.57       52.31     36.39 o
  28   6   1        5.07       -8.37     33.82 o
  30   6   1        0.01      -12.35     32.12 o
 -29   7   1        4.22       97.60     57.44 o
 -27   7   1       14.52       56.69     52.52 o
 -25   7   1       23.22      -58.80     58.80 o
 -23   7   1       27.09       94.65     46.54 o
 -21   7   1      109.96      143.70     45.74 o
 -19   7   1      163.76      186.20     58.62 o
 -17   7   1      263.69      280.33     46.03 o
 -15   7   1       94.28       50.66     35.78 o
 -13   7   1      377.46      325.48     38.68 o
 -11   7   1     1783.50     1667.20     59.72 o
  -9   7   1       49.12       77.76     25.57 o
  -7   7   1     3437.66     3593.55     73.82 o
  -5   7   1     1248.70     1313.05     43.70 o
  -3   7   1      319.31      306.43     24.13 o
  -1   7   1       19.72       51.21     21.96 o
   1   7   1      350.29      292.11     24.39 o
   3   7   1       37.43       35.39     22.90 o
   5   7   1      388.17      368.40     30.15 o
   7   7   1        1.80        3.11     25.04 o
   9   7   1      330.65      329.53     30.09 o
  11   7   1      788.97      791.62     43.10 o
  13   7   1     2052.41     1996.34     78.41 o
  15   7   1       46.80       58.26     45.09 o
  17   7   1      198.43      155.27     40.15 o
  19   7   1      422.24      374.62     45.91 o
  21   7   1      134.84      124.57     41.25 o
  23   7   1        8.42      -40.76     46.77 o
  25   7   1       21.87       61.05     51.61 o
  27   7   1        1.18      -21.93     36.02 o
 -26   8   1       12.84      -14.68     70.52 o
 -24   8   1       10.96      -31.98     54.69 o
 -22   8   1       24.24       11.46     52.18 o
 -20   8   1       15.83      -26.63     49.53 o
 -18   8   1      183.26      184.39     49.97 o
 -16   8   1       40.10       15.33     45.41 o
 -14   8   1       72.54       77.07     51.48 o
 -12   8   1      144.33      153.51     42.93 o
 -10   8   1       29.49       17.63     35.75 o
  -8   8   1      615.72      592.25     44.28 o
  -6   8   1        1.20       10.59     26.68 o
  -4   8   1       25.27       21.74     27.65 o
  -2   8   1       28.56       75.56     30.83 o
   0   8   1     1029.37      890.88     41.16 o
   2   8   1      628.45      689.50     50.25 o
   4   8   1      361.06      447.74     35.82 o
   6   8   1      845.38      812.51     43.70 o
   8   8   1        9.97      -32.87     32.91 o
  10   8   1       71.08       44.59     35.03 o
  12   8   1       66.31       54.37     36.07 o
  14   8   1       74.68       40.15     36.14 o
  16   8   1        2.88        2.04     42.00 o
  18   8   1       33.41       26.84     44.21 o
  20   8   1        1.33       17.90     39.96 o
  22   8   1        2.05       22.32     39.83 o
  24   8   1       77.18       96.10     42.40 o
 -21   9   1       11.86        6.96     61.43 o
 -19   9   1       67.29      119.64     59.14 o
 -17   9   1        3.40      -40.44     61.87 o
 -15   9   1       67.47       55.88     57.72 o
 -13   9   1        8.55       28.33     72.62 o
 -11   9   1       31.47        9.51     40.43 o
  -9   9   1        0.00      -11.14     37.17 o
  -7   9   1       15.21       10.06     38.78 o
  -5   9   1        0.46       39.66     38.98 o
  -3   9   1       35.74       32.83     34.91 o
  -1   9   1       16.09      -10.82     30.38 o
   1   9   1      106.51       92.28     33.47 o
   3   9   1       10.81      -34.35     34.35 o
   5   9   1       82.72       48.53     42.68 o
   7   9   1        0.59      -22.70     41.17 o
   9   9   1        7.02       -7.30     40.90 o
  11   9   1       45.65      -14.34     58.64 o
  13   9   1        2.33      -38.61     51.59 o
  15   9   1        3.33       89.71     50.70 o
  17   9   1        1.46       13.99     51.65 o
  19   9   1        0.07      -23.22     49.42 o
  21   9   1       33.49       65.35     40.73 o
 -18  10   1        4.09       47.47     62.63 o
 -16  10   1       58.80       34.60     58.77 o
 -14  10   1        0.85      -20.95     55.09 o
 -12  10   1       10.02      109.27     54.50 o
 -10  10   1       21.98       28.88     46.36 o
  -8  10   1       11.47        6.77     44.82 o
  -6  10   1        3.12       59.82     47.46 o
  -4  10   1        0.30      -12.38     40.53 o
  -2  10   1       51.66       78.19     64.93 o
   0  10   1      161.79      149.38     64.17 o
   2  10   1       13.89       36.65     44.52 o
   4  10   1        6.81      -37.60     46.82 o
   6  10   1       13.65       58.49     46.70 o
   8  10   1        0.19       80.82     46.55 o
  10  10   1       26.38        8.60     69.55 o
  12  10   1        3.59       11.48     50.03 o
  14  10   1        1.18       14.35     50.75 o
  16  10   1        9.49        9.74     55.71 o
  -9  11   1        1.48        5.95     49.99 o
  -7  11   1       70.26       74.56     55.78 o
  -5  11   1       15.38      -65.57     65.57 o
  -3  11   1      218.22      127.81     66.15 o
  -1  11   1        1.81      120.52     67.50 o
   1  11   1        6.15       20.80     57.51 o
   3  11   1        4.39      108.11     60.48 o
   5  11   1        0.12       62.27     59.39 o
   7  11   1       14.72       34.68     48.56 o
   9  11   1       51.18       79.13     52.31 o
 -36   0   2       45.57       14.88     53.09 o
 -34   0   2      235.54      277.90     55.91 o
 -32   0   2       42.10       44.12     48.92 o
 -30   0   2      110.82      142.68     30.90 o
 -28   0   2      452.00      496.63     47.47 o
 -26   0   2     1804.40     1866.26     59.71 o
 -24   0   2     4552.57     4404.73    157.79 o
 -22   0   2     2433.45     2463.08    156.02 o
 -20   0   2      162.54      128.04     23.35 o
 -18   0   2     4813.39     4848.53    118.65 o
 -16   0   2    12659.67    12454.98    285.89 o
 -14   0   2    22836.78    22375.71    723.60 o
 -10   0   2    23725.83    23705.75    338.82 o
  -8   0   2    46428.77    46842.70    665.11 o
  -6   0   2      175.06      235.58     17.26 o
  -4   0   2     7800.79     7683.77    104.86 o
  -2   0   2     1617.76     1740.20     29.26 o
   0   0   2     5581.89     5534.24     77.09 o
   2   0   2    21654.11    20442.21    332.07 o
   4   0   2    30723.35    29844.45    360.04 o
   6   0   2   463758.72   454687.81  10640.17 o
   8   0   2     9844.87    10891.42    144.78 o
  10   0   2    13896.74    14406.29    189.98 o
  14   0   2    12167.57    11985.31    195.60 o
  16   0   2     3873.96     3541.04     64.60 o
  18   0   2      452.71      465.45     19.91 o
  20   0   2     2595.75     2288.54     48.48 o
  22   0   2     5127.13     5224.03     93.80 o
  24   0   2      692.75      696.83     27.80 o
  26   0   2     2139.26     2053.84     57.49 o
  28   0   2      979.11      907.50     39.02 o
  30   0   2       38.48       61.78     26.78 o
  32   0   2       21.14       48.37     30.55 o
  34   0   2        6.99       -7.30     60.46 o
 -37   1   2       20.59       32.46     66.54 o
 -35   1   2       47.34       46.78     61.46 o
 -33   1   2      176.12      225.46     51.21 o
 -31   1   2      249.27      221.50     38.03 o
 -29   1   2       13.08       -5.70     33.02 o
 -27   1   2       29.14      102.65     32.50 o
 -25   1   2     3017.10     3133.35    127.38 o
 -23   1   2     1345.25     1385.26     46.29 o
 -21   1   2       17.73       -1.27     13.72 o
 -19   1   2    17788.69    17976.37    260.55 o
 -17   1   2     5172.07     5045.46     72.07 o
 -15   1   2     5215.96     5200.93     73.87 o
 -13   1   2       88.99       83.47     10.64 o
 -11   1   2    11551.83    11790.48    157.29 o
  -9   1   2    18291.11    17773.22    190.38 o
  -7   1   2     3163.05     3001.10     34.25 o
  -5   1   2    99222.41   100587.28    957.02 o
  -3   1   2   222082.23   229559.95   2131.88 o
  -1   1   2      256.82      264.69      7.48 o
   1   1   2    11383.44    10994.23    108.34 o
   3   1   2     4781.72     4911.29     46.71 o
   5   1   2     4745.37     4467.68     44.70 o
   7   1   2     4338.22     4510.10     45.46 o
   9   1   2    26672.26    26696.71    284.59 o
  11   1   2    24093.94    24815.88    239.76 o
  13   1   2    31506.58    31066.51    375.86 o
  15   1   2     4848.31     4563.25     62.39 o
  17   1   2    19567.97    19179.82    254.05 o
  19   1   2      936.45      942.25     29.07 o
  21   1   2       14.66       22.03     15.65 o
  23   1   2      747.96      687.21     25.76 o
  25   1   2      237.95      241.06     23.47 o
  27   1   2     1467.26     1560.81     34.81 o
  29   1   2        0.32      -14.40     17.44 o
  31   1   2      835.37      816.39     34.45 o
  33   1   2      186.35      256.89     29.02 o
  35   1   2       51.18       38.82    139.67 o
 -36   2   2       10.60       80.97     48.00 o
 -34   2   2       16.97       28.77     44.00 o
 -32   2   2       25.03        5.65     57.21 o
 -30   2   2      663.64      789.84     53.34 o
 -28   2   2      400.00      448.40     45.16 o
 -26   2   2     1394.31     1413.42     66.47 o
 -24   2   2     1291.04     1320.06     61.57 o
 -22   2   2      213.30      222.73     25.22 o
 -20   2   2       17.86       18.61     21.83 o
 -18   2   2        8.16      -14.28     14.28 o
 -16   2   2     1068.64     1080.80     29.05 o
 -14   2   2     8133.33     7595.26    144.75 o
 -10   2   2     1771.74     1550.94     26.40 o
  -8   2   2    34473.75    33081.23    398.25 o
  -6   2   2    15675.80    15629.72    168.71 o
  -4   2   2    12276.57    12331.14    121.72 o
  -2   2   2    25450.37    26561.35    245.67 o
   0   2   2     7057.52     6936.14     62.84 o
   2   2   2    23103.02    22188.96    198.12 o
   4   2   2       29.22       28.63      6.28 o
   6   2   2    23422.44    22715.92    231.39 o
   8   2   2    10752.95    10052.34    105.88 o
  10   2   2     2381.86     2471.24     31.71 o
  12   2   2     1535.37     1445.87     23.36 o
  14   2   2      943.59      948.63     22.46 o
  16   2   2      755.87      784.60     21.66 o
  18   2   2      286.58      290.16     16.85 o
  20   2   2     1590.89     1532.80     32.25 o
  22   2   2      868.16      972.21     30.82 o
  24   2   2      242.78      265.68     34.32 o
  26   2   2      375.35      346.86     26.61 o
  28   2   2      637.03      654.83     48.29 o
  30   2   2       78.67      107.67     40.44 o
  32   2   2        1.39        5.90     30.20 o
  34   2   2        2.58      -20.86     42.47 o
 -35   3   2      126.54       53.42     69.37 o
 -33   3   2        9.50       24.00     54.16 o
 -31   3   2       31.91      -20.09     46.46 o
 -29   3   2        7.79       17.61     62.95 o
 -27   3   2        9.42      -17.05     43.34 o
 -25   3   2       79.94      135.73     28.56 o
 -23   3   2       31.83       64.11     19.72 o
 -21   3   2      616.03      658.26     24.58 o
 -19   3   2     1626.24     1683.54     53.10 o
 -17   3   2      963.58     1003.33     42.53 o
 -15   3   2     1643.47     1571.03     34.07 o
 -13   3   2     3650.13     3899.64     55.88 o
 -11   3   2     1312.48     1242.82     24.25 o
  -9   3   2      372.09      376.63     16.44 o
  -7   3   2     7603.75     7594.94     92.05 o
  -5   3   2     4148.09     4109.42     50.63 o
  -3   3   2      603.91      481.74     13.01 o
  -1   3   2     7195.92     7466.61     74.11 o
   1   3   2     4413.80     4000.58     41.49 o
   3   3   2     2361.37     2527.33     30.48 o
   5   3   2      830.21      747.97     15.95 o
   7   3   2     1711.73     1713.14     27.75 o
   9   3   2      288.95      308.51     12.44 o
  11   3   2     1051.69     1101.91     21.44 o
  13   3   2     1431.99     1348.68     24.78 o
  15   3   2        1.84       -4.52     12.67 o
  17   3   2     2924.80     2930.51     47.44 o
  19   3   2     1546.19     1616.88     33.45 o
  21   3   2      404.65      417.67     21.35 o
  23   3   2       65.43       30.21     25.77 o
  25   3   2       28.47       14.78     24.29 o
  27   3   2       38.90      107.85     22.40 o
  29   3   2       36.76       43.64     28.80 o
  31   3   2        7.41       -8.38     35.82 o
  33   3   2      120.32      161.55     61.60 o
 -34   4   2        0.51       15.09     63.27 o
 -32   4   2       87.60      110.32     57.52 o
 -30   4   2       66.59      127.23     54.63 o
 -28   4   2       68.98       57.81     27.04 o
 -26   4   2      103.30       22.33     29.66 o
 -24   4   2      134.22      151.20     31.81 o
 -22   4   2        2.53      -28.00     28.00 o
 -20   4   2      929.93      999.58     33.56 o
 -18   4   2      172.05      138.72     19.80 o
 -16   4   2      222.70      242.25     21.69 o
 -14   4   2       30.93       17.77     12.99 o
 -12   4   2       42.93       46.09     14.32 o
 -10   4   2      655.19      677.09     26.32 o
  -6   4   2     1182.21     1216.07     28.38 o
  -4   4   2      550.86      486.98     17.27 o
   0   4   2      660.37      741.44     17.63 o
   2   4   2     5639.91     5797.99     74.75 o
   4   4   2     2190.82     2414.09     40.53 o
   6   4   2       22.82       -0.51     10.62 o
   8   4   2      267.61      250.69     15.54 o
  10   4   2     1425.38     1464.34     44.63 o
  12   4   2      498.33      495.66     17.17 o
  14   4   2        0.70      -13.05     13.05 o
  16   4   2      527.35      513.58     20.48 o
  18   4   2        8.13      -16.35     18.68 o
  20   4   2       39.90        7.56     23.92 o
  22   4   2       71.62       46.69     25.62 o
  24   4   2       50.91       51.01     26.34 o
  26   4   2       18.97       10.00     26.60 o
  28   4   2        4.87      -10.45     25.77 o
  30   4   2       14.47      -25.72     47.05 o
  32   4   2        6.67       72.63     49.00 o
 -33   5   2       23.08      206.90     73.22 o
 -31   5   2      153.37      278.53     67.80 o
 -29   5   2        1.38        7.41     35.53 o
 -27   5   2       96.22      111.76     37.23 o
 -25   5   2      183.62      187.53     31.39 o
 -23   5   2     1119.08     1113.52     44.73 o
 -21   5   2        2.16        4.98     27.90 o
 -19   5   2      779.44      695.64     36.56 o
 -17   5   2      566.38      495.86     29.57 o
 -15   5   2        8.70        4.80     16.14 o
 -13   5   2       19.44       30.73     16.19 o
 -11   5   2       29.66       23.62     15.54 o
  -9   5   2     1118.70     1046.00     33.94 o
  -7   5   2      401.45      398.16     21.10 o
  -5   5   2      623.89      656.88     21.80 o
  -3   5   2      558.59      508.43     23.07 o
  -1   5   2      797.19      861.10     23.53 o
   1   5   2     4196.30     4224.16     67.03 o
   3   5   2      249.05      271.63     18.19 o
   5   5   2      486.89      497.43     18.51 o
   7   5   2        4.37        0.79     14.53 o
   9   5   2       86.45       65.58     15.47 o
  11   5   2     1799.56     1652.53     37.92 o
  13   5   2      508.07      498.10     21.80 o
  15   5   2      208.88      186.39     38.27 o
  17   5   2      530.23      535.08     30.30 o
  19   5   2      116.85      103.26     28.94 o
  21   5   2      257.66      176.03     29.96 o
  23   5   2       11.65       25.31     34.36 o
  25   5   2       49.86       33.80     34.25 o
  27   5   2        1.18       -8.76     34.00 o
  29   5   2       75.35       76.23     37.59 o
  31   5   2       55.13       25.90     49.64 o
 -30   6   2       93.15       81.33     46.71 o
 -28   6   2       51.56       30.85     42.40 o
 -26   6   2       52.73       55.34     42.01 o
 -24   6   2       83.95       17.50     41.00 o
 -22   6   2        9.66       -4.44     60.72 o
 -20   6   2        3.74      -37.05     37.05 o
 -18   6   2      233.74      238.33     40.23 o
 -16   6   2       55.47       58.48     32.06 o
 -14   6   2      182.44      202.66     32.34 o
 -12   6   2      951.74      922.29     33.00 o
 -10   6   2      551.62      534.23     30.29 o
  -8   6   2      254.15      234.08     20.90 o
  -6   6   2      257.83      224.65     24.09 o
  -4   6   2     1002.05      950.83     30.68 o
  -2   6   2      224.64      203.97     24.63 o
   0   6   2       82.34       98.53     18.72 o
   2   6   2     3053.55     3084.85     78.43 o
   4   6   2      443.73      531.90     23.76 o
   6   6   2      855.10      829.25     26.30 o
   8   6   2       67.96       38.20     21.31 o
  10   6   2      746.75      815.40     29.30 o
  12   6   2      123.19      149.02     27.66 o
  14   6   2      138.18       83.99     31.05 o
  16   6   2      232.67      244.86     33.67 o
  18   6   2      129.18      122.35     38.39 o
  20   6   2       22.90       46.09     35.64 o
  22   6   2       67.89       65.02     38.02 o
  24   6   2       14.95        4.74     36.98 o
  26   6   2       56.93       15.05     43.70 o
  28   6   2       25.58        1.34     34.58 o
  30   6   2        0.11        3.11     42.68 o
 -29   7   2        8.77      -23.10     53.58 o
 -27   7   2       28.40       92.70     50.41 o
 -25   7   2       87.57      137.31     85.96 o
 -23   7   2      119.72      158.54     68.96 o
 -21   7   2       19.10       12.50     43.59 o
 -19   7   2      595.67      512.62     51.42 o
 -17   7   2      422.94      332.92     46.37 o
 -15   7   2       29.45       32.36     35.01 o
 -13   7   2      218.45      186.20     35.08 o
 -11   7   2      101.58      130.73     33.66 o
  -9   7   2      488.13      521.50     29.14 o
  -7   7   2      111.16      114.17     24.70 o
  -5   7   2       65.65       77.53     25.22 o
  -3   7   2     4402.26     4350.22     78.35 o
  -1   7   2      220.08      229.86     24.03 o
   1   7   2      287.50      275.16     24.56 o
   3   7   2       62.37       33.93     24.36 o
   5   7   2      462.03      376.09     30.68 o
   7   7   2      437.12      392.86     32.89 o
   9   7   2       14.39      -25.52     26.65 o
  11   7   2       32.33       84.25     32.79 o
  13   7   2     1039.20      999.73     47.48 o
  15   7   2      650.46      616.89     42.40 o
  17   7   2      327.40      310.90     44.38 o
  19   7   2       20.91       39.87     45.15 o
  21   7   2        0.27      -20.82     38.46 o
  23   7   2       11.11        7.56     38.72 o
  25   7   2       10.11       14.02     37.62 o
  27   7   2        0.56      -33.86     48.75 o
 -26   8   2      116.37      125.55     67.81 o
 -24   8   2       39.46        8.43     55.77 o
 -22   8   2       19.97       37.83     51.44 o
 -20   8   2        5.57      -46.84     46.84 o
 -18   8   2       28.67       62.77     46.14 o
 -16   8   2        1.09      -39.93     39.93 o
 -14   8   2       30.21       45.93     34.06 o
 -12   8   2      217.10      181.38     49.76 o
 -10   8   2      523.71      540.95     39.21 o
  -8   8   2      145.15      127.73     37.07 o
  -6   8   2      528.15      463.49     40.31 o
  -4   8   2       35.71       12.98     30.64 o
  -2   8   2       90.04      148.92     37.11 o
   0   8   2        0.99      -30.18     30.18 o
   2   8   2        6.12       -9.90     29.99 o
   4   8   2      272.90      364.08     36.09 o
   6   8   2      374.29      362.74     35.43 o
   8   8   2       85.16       62.62     34.31 o
  10   8   2      265.60      245.64     38.20 o
  12   8   2       82.47       61.93     35.41 o
  14   8   2       23.93       45.60     35.31 o
  16   8   2        6.05       51.15     43.72 o
  18   8   2      171.69      192.86     44.12 o
  20   8   2        0.61       40.25     54.23 o
  22   8   2       55.04      114.52     41.42 o
  24   8   2        1.23      -33.63     68.90 o
 -21   9   2       12.16       12.88     50.75 o
 -19   9   2       61.10       22.92     52.00 o
 -17   9   2       11.92        4.90     69.70 o
 -15   9   2       85.50      177.60     54.29 o
 -13   9   2       60.69      125.97     42.19 o
 -11   9   2       20.19       27.21     41.64 o
  -9   9   2       19.64      -38.24     38.24 o
  -7   9   2       46.30       38.48     39.85 o
  -5   9   2      448.29      497.39     46.43 o
  -3   9   2      474.68      548.89     41.39 o
  -1   9   2        0.00      -21.83     32.86 o
   1   9   2      233.84      168.63     59.47 o
   3   9   2        5.24      -23.09     47.92 o
   5   9   2       19.10       52.22     55.80 o
   7   9   2       25.50       37.49     40.78 o
   9   9   2       41.63       10.69     44.08 o
  11   9   2       65.47       32.74     67.48 o
  13   9   2      214.11      192.02     56.40 o
  15   9   2        4.81       43.86     52.68 o
  17   9   2      135.17      130.86     65.30 o
  19   9   2       16.70       19.20     47.94 o
  21   9   2       34.58       37.36     45.65 o
 -16  10   2        3.43      -77.21     77.21 o
 -14  10   2      119.78      105.60     54.47 o
 -12  10   2       16.84       49.44     53.14 o
 -10  10   2       72.80      105.48     46.33 o
  -8  10   2        1.67      -10.56     44.76 o
  -6  10   2      149.90      192.94     47.06 o
  -4  10   2        0.69       21.67     43.43 o
  -2  10   2       64.23       79.85     47.05 o
   0  10   2       17.94       32.00     60.52 o
   2  10   2       30.62       34.59     48.72 o
   4  10   2       11.38       53.11     44.64 o
   6  10   2       65.82      118.97     45.29 o
   8  10   2       21.49      100.90     46.52 o
  10  10   2       91.25       68.33     41.78 o
  12  10   2       26.06       91.70     51.53 o
  14  10   2       47.11       29.28     47.54 o
  16  10   2        9.34       61.81     46.13 o
  -9  11   2       19.99       65.23     65.34 o
  -7  11   2       57.22      102.90     54.65 o
  -5  11   2        4.68      -60.41     60.41 o
  -3  11   2       58.45       78.69     78.27 o
  -1  11   2       23.54       16.70    121.53 o
   1  11   2       25.29      -12.97     58.24 o
   3  11   2       11.71       33.39     57.30 o
   5  11   2       15.22       98.96     72.42 o
   7  11   2        0.13       19.45     42.79 o
 -35   1   3      266.73      256.09     36.90 o
 -33   1   3      130.59      142.18     33.62 o
 -31   1   3      102.84      107.61     30.18 o
 -29   1   3       54.08       72.60     37.40 o
 -27   1   3      189.86      242.20     28.05 o
 -25   1   3        0.01      -19.79     19.79 o
 -23   1   3      311.94      355.38     21.56 o
 -21   1   3      190.74      159.46     18.70 o
 -19   1   3     1015.85      961.34     26.04 o
 -17   1   3     1539.03     1498.08     29.00 o
 -15   1   3       17.36       14.71     13.23 o
 -13   1   3      259.39      328.11     19.65 o
 -11   1   3     1775.39     1913.67     31.66 o
  -9   1   3     9889.82    10382.54    130.76 o
  -7   1   3    32565.59    34910.98    352.52 o
  -5   1   3     3493.67     3415.82     38.91 o
  -3   1   3     2171.64     1966.87     24.62 o
  -1   1   3     3276.30     3341.41     37.53 o
   1   1   3     2150.79     1975.07     24.71 o
   3   1   3       95.20      105.94      9.37 o
   5   1   3     5997.93     6239.33     62.63 o
   7   1   3       32.51       33.70      7.45 o
   9   1   3     1070.25     1079.21     20.22 o
  11   1   3     3811.77     4048.38     53.75 o
  13   1   3    11675.24    11830.56    131.50 o
  15   1   3       63.29       77.02     10.93 o
  17   1   3      430.17      440.27     15.52 o
  19   1   3      997.21      997.58     22.53 o
  21   1   3     1561.10     1519.96     31.51 o
  23   1   3       65.22       51.33     18.71 o
  25   1   3       88.19      115.86     21.33 o
  27   1   3        2.27      -13.92     20.81 o
  29   1   3       63.82       63.94     34.75 o
  31   1   3       65.73       67.02     27.70 o
  33   1   3       13.14      -24.23     40.15 o
 -36   2   3       45.22       15.99     46.96 o
 -34   2   3        1.81      -10.48     76.76 o
 -32   2   3      214.93      250.28     47.34 o
 -30   2   3      139.44      105.00     42.90 o
 -28   2   3        4.42       -8.82     43.16 o
 -26   2   3     2146.90     2024.21     48.75 o
 -24   2   3      606.92      695.85     37.16 o
 -22   2   3      113.88      153.60     42.57 o
 -20   2   3      146.81      200.97     17.72 o
 -18   2   3     3225.35     3327.12     69.65 o
 -16   2   3     2113.93     1951.61     33.81 o
 -14   2   3       38.80       18.68     12.03 o
 -12   2   3    13762.12    14396.61    167.06 o
 -10   2   3     3258.20     2950.81     41.04 o
  -8   2   3     5191.76     5472.03     68.44 o
  -6   2   3      649.96      605.56     16.14 o
  -4   2   3     7487.01     7311.06     83.78 o
  -2   2   3     1883.36     2037.60     25.79 o
   0   2   3     2939.29     3166.41     34.20 o
   2   2   3    14743.60    15731.57    155.54 o
   4   2   3     8169.09     7696.54     83.72 o
   6   2   3     1079.37      964.88     19.81 o
   8   2   3     9053.61     9423.29    106.83 o
  10   2   3    17507.74    17496.29    181.36 o
  12   2   3     1813.67     1742.37     28.67 o
  14   2   3       47.99       25.48     13.18 o
  16   2   3     2415.28     2309.34     40.57 o
  18   2   3       26.78       26.67     15.47 o
  20   2   3      317.49      369.98     22.00 o
  22   2   3      261.27      272.53     21.44 o
  24   2   3      576.57      611.45     30.57 o
  26   2   3      790.42      739.36     32.26 o
  28   2   3       52.16       49.18     24.09 o
  30   2   3      616.08      563.79     30.25 o
  32   2   3        2.77       15.21     43.12 o
  34   2   3       20.09       45.33     85.79 o
 -35   3   3       39.03       33.86     54.80 o
 -33   3   3        6.05        2.49     64.80 o
 -31   3   3      236.03      204.81     52.24 o
 -29   3   3       18.99       19.68     33.41 o
 -27   3   3       20.15       24.52     26.17 o
 -25   3   3      198.19      202.66     29.19 o
 -23   3   3      419.75      468.13     28.41 o
 -21   3   3     4613.43     4654.12     90.53 o
 -19   3   3      521.91      530.72     26.43 o
 -17   3   3     1081.78     1030.48     29.74 o
 -15   3   3     4293.98     4306.86     62.07 o
 -13   3   3       61.70      112.46     12.07 o
 -11   3   3     1428.39     1513.73     37.96 o
  -9   3   3    12495.34    13011.23    153.29 o
  -7   3   3     9258.97     9001.37    108.82 o
  -5   3   3     5223.63     4786.36     58.96 o
  -3   3   3     4547.95     4624.80     57.62 o
  -1   3   3    30595.74    30783.00    313.59 o
   1   3   3    16252.21    16226.52    161.47 o
   3   3   3      353.66      314.85     12.86 o
   5   3   3     5688.25     5603.15     61.54 o
   7   3   3     2792.15     2881.36     38.07 o
   9   3   3     2628.86     2670.52     61.67 o
  11   3   3      683.94      689.08     25.99 o
  13   3   3     2981.64     3028.26     49.16 o
  15   3   3     7854.76     7989.50     93.88 o
  17   3   3     1932.42     1861.57     50.91 o
  19   3   3     1701.26     1803.98     41.90 o
  21   3   3     1947.21     2069.64     55.25 o
  23   3   3       46.20       26.66     25.76 o
  25   3   3       40.52       57.79     27.06 o
  27   3   3      238.98      225.60     27.92 o
  29   3   3      107.45      120.38     32.71 o
  31   3   3      158.50      209.87     49.64 o
  33   3   3        1.45       -6.09     53.08 o
 -34   4   3        3.64      -13.98     50.43 o
 -32   4   3      118.36      157.27     40.35 o
 -30   4   3      126.01      122.64     47.32 o
 -28   4   3       94.21      137.03     32.77 o
 -26   4   3      871.73      885.28     47.21 o
 -24   4   3      364.02      358.22     36.87 o
 -22   4   3     2700.81     2723.42     77.99 o
 -20   4   3      930.86      963.13     51.44 o
 -18   4   3      169.98      135.25     22.55 o
 -16   4   3      416.14      413.94     20.14 o
 -14   4   3      319.95      351.42     26.97 o
 -12   4   3     4414.30     4499.02     67.04 o
 -10   4   3     6914.99     6893.91     87.88 o
  -8   4   3      897.10      914.25     23.14 o
  -6   4   3    21670.67    22367.05    258.82 o
  -4   4   3     6954.89     6441.91     82.56 o
  -2   4   3     1486.33     1653.92     33.80 o
   0   4   3     2821.83     3135.72     44.26 o
   2   4   3      838.36      887.72     23.94 o
   4   4   3       59.86       78.63     12.91 o
   6   4   3     6645.00     6493.67     75.12 o
   8   4   3     4369.83     4482.62     62.71 o
  10   4   3    10067.25    10251.27    143.17 o
  12   4   3      827.28      796.79     23.53 o
  14   4   3     2014.28     2006.14     40.92 o
  16   4   3      926.79      933.80     26.85 o
  18   4   3      489.84      603.21     29.76 o
  20   4   3       15.04      -25.34     25.34 o
  22   4   3        1.56       17.03     27.19 o
  24   4   3      529.73      611.03     36.82 o
  26   4   3      686.68      724.82     56.68 o
  28   4   3       28.03       62.13     43.71 o
  30   4   3      225.25      244.31     33.72 o
  32   4   3       43.91       35.22     50.27 o
 -33   5   3       69.40       88.48     49.65 o
 -31   5   3      210.82      200.69     47.74 o
 -29   5   3       87.83      126.48     42.13 o
 -27   5   3        0.82       74.97     31.79 o
 -25   5   3       33.62       76.98     37.38 o
 -23   5   3      293.28      311.20     33.63 o
 -21   5   3      400.16      406.85     49.67 o
 -19   5   3     1802.92     1914.44     57.87 o
 -17   5   3     1539.47     1707.77     47.91 o
 -15   5   3     4609.72     4788.98     68.13 o
 -13   5   3      224.45      296.00     21.57 o
 -11   5   3     1491.58     1553.27     34.05 o
  -9   5   3       31.33       35.01     16.55 o
  -7   5   3      217.38      240.58     17.59 o
  -5   5   3     4249.08     4183.00     65.19 o
  -3   5   3      495.89      461.34     22.00 o
  -1   5   3    11926.14    11836.82    144.60 o
   1   5   3     5596.55     5683.25     77.03 o
   3   5   3       34.24       30.83     15.17 o
   5   5   3     4099.13     4145.48     56.70 o
   7   5   3      301.32      341.95     19.99 o
   9   5   3       38.91       35.60     15.49 o
  11   5   3      132.37      142.27     17.63 o
  15   5   3     3046.08     3071.00     65.41 o
  17   5   3     1698.83     1803.26     57.41 o
  19   5   3      225.26      253.56     47.86 o
  21   5   3      597.22      684.65     45.95 o
  23   5   3        4.68      -21.36     34.10 o
  25   5   3       17.03       50.66     36.81 o
  27   5   3        1.15       -7.07     37.20 o
  29   5   3      108.92      105.11     37.67 o
  31   5   3       48.27       32.81     49.49 o
 -30   6   3        1.85       50.05     39.61 o
 -28   6   3       26.20       10.26     56.44 o
 -26   6   3     1248.81     1396.54     55.78 o
 -24   6   3      174.12      130.60     36.19 o
 -22   6   3      903.75      887.50     46.48 o
 -20   6   3       55.08       83.88     34.21 o
 -18   6   3        1.00      -30.70     30.70 o
 -16   6   3       43.14       77.10     27.17 o
 -14   6   3      274.18      280.60     30.29 o
 -12   6   3       52.54       20.88     23.19 o
 -10   6   3     1948.55     2035.06     52.66 o
  -8   6   3      419.74      456.98     25.65 o
  -6   6   3     4551.97     4700.94     74.37 o
  -4   6   3      416.37      421.98     24.82 o
  -2   6   3     3090.62     3051.90     59.94 o
   0   6   3      166.86      196.40     21.66 o
   2   6   3      341.52      269.32     26.89 o
   4   6   3      524.48      497.07     23.87 o
   6   6   3      872.51      882.65     27.39 o
   8   6   3      448.65      533.99     41.09 o
  10   6   3     2330.96     2445.88     54.26 o
  12   6   3       19.50        4.50     29.94 o
  14   6   3      801.18      716.70     47.75 o
  16   6   3        3.64        6.04     31.52 o
  18   6   3      241.86      137.71     37.30 o
  20   6   3      435.88      446.78     44.89 o
  22   6   3       87.19       47.84     37.46 o
  24   6   3        9.11       21.18     53.46 o
  26   6   3       45.97       40.73     57.47 o
  28   6   3       17.74      -14.13     37.06 o
 -29   7   3        3.62      -45.56     45.56 o
 -27   7   3       30.13       51.37     43.52 o
 -25   7   3       12.77       27.93     41.22 o
 -23   7   3        6.37      -38.04     38.04 o
 -21   7   3       11.96       14.01     40.84 o
 -19   7   3        0.60      -45.12     52.63 o
 -17   7   3       49.94       85.76     39.74 o
 -15   7   3      768.31      724.82     41.04 o
 -13   7   3      455.35      490.60     37.02 o
 -11   7   3     1065.15     1173.07     45.84 o
  -9   7   3        0.80       22.87     25.57 o
  -7   7   3      122.28      102.62     30.90 o
  -5   7   3     3055.41     2940.46     62.15 o
  -3   7   3      170.91      145.78     27.14 o
  -1   7   3     3499.62     3439.91     62.51 o
   1   7   3      395.99      352.49     29.10 o
   3   7   3       11.28       11.29     24.41 o
   5   7   3       24.94        2.32     24.77 o
   7   7   3       19.51       42.83     25.19 o
   9   7   3       66.30       67.26     31.73 o
  11   7   3      220.49      318.39     37.50 o
  13   7   3        7.76      -11.01     33.41 o
  15   7   3      162.41      170.41     44.09 o
  17   7   3      293.89      265.35     44.20 o
  19   7   3      503.16      363.28     45.43 o
  21   7   3       45.20        0.12     39.09 o
  23   7   3        9.52       33.38     40.49 o
  25   7   3       66.91      -13.54     37.39 o
  27   7   3        4.49       11.53     36.05 o
 -26   8   3        0.23      109.94     50.93 o
 -24   8   3        3.43       11.30     71.64 o
 -22   8   3       92.27      173.80     45.04 o
 -20   8   3        1.37       61.99     42.93 o
 -18   8   3       15.61      -34.73     40.58 o
 -16   8   3       16.92       13.62     38.40 o
 -14   8   3      196.85      151.45     36.44 o
 -10   8   3       51.38       32.75     33.67 o
  -8   8   3       22.63       59.57     33.26 o
  -6   8   3       15.00       18.45     31.26 o
  -4   8   3       80.58       45.86     30.18 o
  -2   8   3      758.65      712.67     41.05 o
   0   8   3        0.10       -1.13     30.73 o
   2   8   3        6.38      -27.98     31.55 o
   4   8   3        0.27      -14.16     30.03 o
   6   8   3      655.94      679.27     90.16 o
   8   8   3      292.92      394.16     41.49 o
  10   8   3      104.77      139.29     43.35 o
  12   8   3      194.56       99.97     38.25 o
  14   8   3       32.54       10.48     42.25 o
  16   8   3       48.15       19.75     43.25 o
  18   8   3       40.73       14.37     42.36 o
  20   8   3        1.35        5.97     59.19 o
  22   8   3        2.60       23.12     42.56 o
  24   8   3        1.87        2.57     36.58 o
 -21   9   3        4.14      -76.71     80.30 o
 -19   9   3       22.64      -48.75     48.75 o
 -17   9   3        0.68        7.48     48.66 o
 -15   9   3       81.84       37.80     65.26 o
 -13   9   3       61.06       53.41     41.09 o
 -11   9   3        4.31      -38.54     38.54 o
  -9   9   3        5.36      -15.55     42.79 o
  -7   9   3        5.98       20.40     41.25 o
  -5   9   3        2.53       16.15     40.08 o
  -3   9   3       21.82       80.28     34.88 o
  -1   9   3       57.60       77.23     34.67 o
   1   9   3       31.21       32.68     37.42 o
   3   9   3        0.57       15.11     45.18 o
   5   9   3        3.71      -42.15     42.15 o
   7   9   3       12.52      -42.13     42.13 o
   9   9   3        4.51       -5.84     60.36 o
  11   9   3        2.69      -39.90     39.90 o
  13   9   3        1.52       52.00     50.93 o
  15   9   3        0.19      -51.32     63.06 o
  17   9   3        3.98      -62.40     78.54 o
  19   9   3        0.45      -56.40     65.75 o
 -16  10   3        0.50      -45.55     54.10 o
 -14  10   3        0.71        1.40     53.34 o
 -12  10   3        3.31      -14.96     50.41 o
 -10  10   3       86.98      121.20     44.16 o
  -8  10   3       12.59       64.66     42.55 o
  -6  10   3       79.21       -4.50     43.94 o
  -4  10   3       12.82       -2.83     43.14 o
  -2  10   3        0.13        4.06    128.61 o
   0  10   3        1.16      -20.93     71.28 o
   2  10   3        5.46      -44.37     44.37 o
   4  10   3        0.66       41.54     45.30 o
   6  10   3        3.75       -8.07     42.85 o
   8  10   3       22.25       46.36     43.21 o
  10  10   3       83.69       71.96     51.32 o
  12  10   3        4.74       85.80     50.59 o
  14  10   3        4.93       40.06     66.13 o
  -7  11   3        0.09        6.53     63.15 o
  -5  11   3       56.83      -26.27     59.24 o
  -3  11   3       26.06      -58.56     58.56 o
  -1  11   3       30.08      112.88     94.28 o
   1  11   3        0.66        7.87     52.46 o
   3  11   3       32.00       81.01     56.67 o
   5  11   3       25.57       40.92     50.25 o
 -36   0   4      111.43      -33.37     63.85 o
 -34   0   4       63.51       32.72     57.50 o
 -32   0   4        9.85       19.59     40.88 o
 -30   0   4       63.49       54.96     42.45 o
 -28   0   4      805.55      948.16     78.59 o
 -26   0   4      174.63      227.96     48.67 o
 -24   0   4      298.30      346.83     42.26 o
 -22   0   4    10331.21    10353.28    205.93 o
 -20   0   4       70.74      104.40     25.86 o
 -18   0   4      917.81      800.62     55.42 o
 -16   0   4     2356.73     2082.45     48.63 o
 -14   0   4       64.94       35.44     17.27 o
 -12   0   4    22908.11    23216.24    436.96 o
 -10   0   4    15232.38    15903.01    263.11 o
  -8   0   4    25679.40    24697.07    401.67 o
  -6   0   4     6857.77     7165.48    127.43 o
  -4   0   4      520.09      510.76     21.80 o
  -2   0   4    59207.49    60119.23    956.61 o
   0   0   4     8507.95     8288.90    118.49 o
   2   0   4       19.49       39.39     14.76 o
   4   0   4       90.32       43.41     18.07 o
   6   0   4    31154.53    30027.67    433.35 o
   8   0   4    35389.14    35423.37    508.79 o
  10   0   4    22064.46    22150.16    418.92 o
  12   0   4    50706.90    52139.20    991.63 o
  14   0   4      755.12      683.25     39.16 o
  16   0   4       21.99       17.60     19.08 o
  18   0   4       36.75       56.85     17.99 o
  20   0   4     3779.00     3706.09     92.63 o
  22   0   4      892.04      882.54     51.46 o
  24   0   4      140.16      202.13     34.45 o
  26   0   4      352.38      348.09     41.72 o
  28   0   4     1408.30     1406.41     93.24 o
  30   0   4      551.97      560.52     63.71 o
  32   0   4      101.58       63.31     52.27 o
  34   0   4       74.92       84.40     55.83 o
 -35   1   4        7.19       14.60     48.48 o
 -33   1   4      566.58      657.79     45.50 o
 -31   1   4       56.08       52.80     26.55 o
 -29   1   4      471.14      420.97     31.30 o
 -27   1   4     1127.53     1020.79     44.57 o
 -25   1   4      580.41      619.44     32.25 o
 -23   1   4      296.38      230.37     23.27 o
 -21   1   4      114.78      128.80     19.01 o
 -19   1   4     3292.69     3422.73     68.91 o
 -17   1   4     1448.16     1431.73     39.91 o
 -15   1   4        4.64       -1.00     11.74 o
 -13   1   4    37944.04    38793.32    469.85 o
 -11   1   4    14191.34    14130.44    177.98 o
  -9   1   4     4962.67     5138.72     69.96 o
  -7   1   4      677.82      638.21     19.74 o
  -5   1   4    12317.22    12448.60    147.66 o
  -3   1   4    21135.81    21073.22    207.48 o
  -1   1   4    13489.79    13025.30    125.91 o
   1   1   4    16477.43    16802.38    160.03 o
   3   1   4    44993.65    41569.33    444.42 o
   5   1   4      470.26      536.46     18.86 o
   7   1   4    15050.32    15598.46    163.36 o
   9   1   4     7284.31     7367.83     86.89 o
  11   1   4     4747.21     4319.91     76.57 o
  13   1   4     3398.32     3515.98     69.60 o
  15   1   4     3663.41     3829.60     51.89 o
  17   1   4     2854.11     2870.36     42.59 o
  19   1   4     6643.86     6330.90     83.68 o
  21   1   4       12.07       15.69     23.08 o
  23   1   4     3082.25     3169.51     66.70 o
  25   1   4      299.49      323.77     30.09 o
  27   1   4       74.70       90.40     34.13 o
  29   1   4       42.27       42.28     31.42 o
  31   1   4       16.07       36.38     32.36 o
  33   1   4      174.02      200.39     49.31 o
 -36   2   4       15.69      -11.21     39.51 o
 -34   2   4       37.06       59.61     48.94 o
 -32   2   4        1.30      -12.42     34.71 o
 -30   2   4        6.59       -7.75     23.81 o
 -28   2   4       52.02       41.34     31.28 o
 -26   2   4      533.67      476.79     37.13 o
 -24   2   4     2380.04     2522.42     60.58 o
 -22   2   4     3743.43     3855.80     71.09 o
 -20   2   4      404.05      426.63     25.43 o
 -18   2   4     1374.42     1297.70     33.02 o
 -16   2   4      324.23      298.34     19.51 o
 -14   2   4      537.27      582.81     18.09 o
 -12   2   4     1607.44     1714.52     41.44 o
 -10   2   4       85.11      134.54     12.92 o
  -8   2   4    20652.79    20120.79    232.41 o
  -6   2   4     3577.83     3505.67     49.09 o
  -4   2   4      651.14      755.39     27.95 o
  -2   2   4    38092.80    38159.94    408.06 o
   0   2   4     1274.16     1336.18     24.18 o
   2   2   4       22.48       32.38     10.19 o
   4   2   4     1294.44     1440.37     25.62 o
   6   2   4     1937.78     1827.78     34.22 o
   8   2   4    11068.10    10746.85    116.50 o
  10   2   4      995.69      982.93     29.78 o
  12   2   4     4622.25     4622.11     59.99 o
  14   2   4     8110.45     7748.63     92.38 o
  16   2   4       83.62       84.91     15.34 o
  18   2   4      451.47      467.16     23.03 o
  20   2   4       77.60       40.60     23.52 o
  22   2   4      577.99      602.98     33.81 o
  24   2   4       85.09      114.21     28.69 o
  26   2   4      154.46      110.46     29.06 o
  28   2   4      300.11      307.78     35.19 o
  30   2   4      278.03      329.81     38.33 o
  32   2   4        0.71       85.10     82.39 o
 -35   3   4       10.41      -40.06     40.44 o
 -33   3   4      244.38      185.28     40.27 o
 -31   3   4        2.84       -6.97     34.91 o
 -29   3   4      583.50      513.78     31.77 o
 -27   3   4      115.10      176.18     28.01 o
 -25   3   4      188.17      157.09     27.48 o
 -23   3   4       33.96        5.52     25.44 o
 -21   3   4      101.42      108.89     22.53 o
 -19   3   4      361.83      399.08     24.79 o
 -17   3   4      470.82      491.93     19.84 o
 -15   3   4      384.03      452.26     18.46 o
 -13   3   4     3137.17     3076.97     46.76 o
 -11   3   4      815.47      760.71     20.99 o
  -9   3   4     8987.32     9012.63    110.69 o
  -7   3   4    11160.08    11381.26    146.04 o
  -3   3   4      737.49      715.68     20.02 o
  -1   3   4    10414.35    10452.01    126.96 o
   1   3   4     2720.86     2532.30     40.25 o
   5   3   4     3858.25     3938.50     49.92 o
   7   3   4     5039.89     5092.03     83.28 o
   9   3   4     2976.40     2884.35     43.61 o
  11   3   4      120.12       59.54     15.84 o
  13   3   4        3.27      -11.10     15.06 o
  15   3   4       55.64       22.80     15.63 o
  17   3   4       54.90       35.42     18.92 o
  19   3   4      555.68      554.12     37.26 o
  21   3   4       17.57       13.60     27.78 o
  23   3   4      305.45      303.35     32.73 o
  25   3   4      322.90      268.40     32.33 o
  27   3   4        1.15       23.85     34.58 o
  29   3   4        2.69        1.79     33.22 o
  31   3   4        7.04      -30.58     30.58 o
 -34   4   4       53.65       13.91     44.54 o
 -32   4   4       28.32       47.35     42.30 o
 -30   4   4       49.47        7.56     29.09 o
 -28   4   4        1.03       -1.49     35.93 o
 -26   4   4      336.25      344.01     33.20 o
 -24   4   4      290.58      360.69     33.01 o
 -22   4   4      128.97      107.78     29.47 o
 -20   4   4      233.38      263.67     30.00 o
 -18   4   4      310.48      346.60     29.06 o
 -16   4   4      382.68      421.58     22.93 o
 -14   4   4     2031.79     2168.62     39.32 o
 -12   4   4      229.34      257.48     18.88 o
 -10   4   4       28.05       59.27     16.75 o
  -8   4   4      106.70       81.62     15.47 o
  -6   4   4      100.14       89.74     15.73 o
  -4   4   4     1284.58     1383.53     33.39 o
  -2   4   4        1.41       26.18     15.87 o
   0   4   4      248.01      320.84     18.82 o
   2   4   4      281.32      207.92     19.94 o
   4   4   4     1658.66     1831.78     33.01 o
   6   4   4      179.04      224.38     16.09 o
   8   4   4     1599.17     1611.21     48.27 o
  10   4   4     1725.81     1824.45     35.50 o
  12   4   4        0.72       -0.75     16.00 o
  14   4   4      187.46      205.05     20.20 o
  16   4   4       53.13       59.14     23.78 o
  18   4   4       32.92       -3.84     30.01 o
  20   4   4       20.88      -27.52     27.52 o
  22   4   4       77.36      118.60     52.43 o
  24   4   4       11.30       20.49     37.33 o
  26   4   4       85.08       32.59     38.48 o
  28   4   4        4.26      -16.87     36.30 o
  30   4   4       13.28      -27.79     41.16 o
 -33   5   4        6.12      -48.23     48.23 o
 -31   5   4       22.87       57.51     34.75 o
 -29   5   4        1.16       27.17     34.13 o
 -27   5   4       34.62       35.18     32.93 o
 -25   5   4      209.94      165.61     33.93 o
 -23   5   4       19.35       48.38     31.65 o
 -21   5   4       32.22       24.86     31.00 o
 -19   5   4     1229.13     1216.90     43.16 o
 -17   5   4     2572.25     2530.59     55.00 o
 -15   5   4       63.91       95.48     21.13 o
 -13   5   4      167.58      165.12     19.59 o
 -11   5   4        7.59       22.48     17.98 o
  -9   5   4      207.41      136.25     18.80 o
  -7   5   4      274.73      296.70     21.33 o
  -5   5   4        2.08       23.84     18.16 o
  -3   5   4      634.75      620.55     37.59 o
  -1   5   4      733.99      737.95     28.17 o
   1   5   4       85.43       76.43     18.40 o
   3   5   4      124.88      125.08     17.70 o
   5   5   4      180.15      195.29     19.16 o
   7   5   4      927.62      976.58     33.10 o
   9   5   4      271.24      262.70     20.22 o
  11   5   4      195.93      197.76     22.30 o
  13   5   4      186.14      199.47     32.69 o
  15   5   4       12.69      -17.00     29.10 o
  17   5   4       54.89       71.76     36.06 o
  19   5   4      220.01      257.65     40.45 o
  21   5   4       12.23        5.45     36.05 o
  23   5   4       72.40      106.59     41.48 o
  25   5   4       43.67       -8.73     38.28 o
  27   5   4       76.55      127.57     40.70 o
  29   5   4       15.15       61.55     37.94 o
 -30   6   4        8.37       45.69     40.20 o
 -28   6   4       52.36       21.34     38.52 o
 -26   6   4      202.26      171.95     38.51 o
 -24   6   4      258.92      227.83     38.52 o
 -22   6   4      523.38      449.47     40.78 o
 -20   6   4      231.21      264.36     37.36 o
 -18   6   4      125.56       68.57     34.25 o
 -16   6   4       16.79       33.00     28.50 o
 -14   6   4       72.40       60.80     28.87 o
 -12   6   4      933.13      942.00     35.94 o
 -10   6   4       14.86       54.37     24.46 o
  -8   6   4     1671.52     1691.15     96.50 o
  -6   6   4     4176.62     4209.35     76.36 o
  -4   6   4       55.68       40.54     21.16 o
  -2   6   4      312.65      323.02     26.19 o
   0   6   4      251.36      173.89     23.61 o
   2   6   4      258.98      277.74     25.99 o
   4   6   4        2.71       -1.47     20.19 o
   6   6   4       20.74       49.42     24.36 o
   8   6   4     1394.74     1329.59     41.78 o
  10   6   4        7.63       -2.17     25.84 o
  12   6   4     1301.23     1315.30     76.92 o
  14   6   4      909.03      908.29     51.34 o
  16   6   4        0.91      -22.42     36.58 o
  18   6   4       49.14       49.46     38.15 o
  20   6   4       53.60      -20.90     37.98 o
  22   6   4       73.21       53.89     40.76 o
  24   6   4       53.78      -37.86     37.86 o
  26   6   4        0.80       24.30     38.21 o
  28   6   4       70.92       32.95     38.54 o
 -27   7   4       61.16       56.30     42.85 o
 -25   7   4       44.16       30.46     40.31 o
 -23   7   4        1.94       23.45     39.43 o
 -21   7   4      134.00      154.55     40.10 o
 -19   7   4       57.38       30.39     37.72 o
 -17   7   4      161.85      158.67     47.89 o
 -15   7   4       25.02       24.75     38.55 o
 -13   7   4      478.97      519.77     45.40 o
 -11   7   4       76.09       50.29     31.22 o
  -9   7   4      703.43      719.19     40.55 o
  -7   7   4      441.01      471.89     32.52 o
  -5   7   4      707.75      744.13     35.61 o
  -3   7   4      453.27      393.05     31.38 o
  -1   7   4      216.91      303.77     33.01 o
   1   7   4       90.95      121.58     29.81 o
   3   7   4     1452.72     1551.29     46.44 o
   5   7   4       81.87       75.92     26.61 o
   7   7   4      379.66      451.40     34.84 o
   9   7   4        1.87       -0.51     35.21 o
  11   7   4       44.75       51.82     33.63 o
  13   7   4       65.18       55.71     34.25 o
  15   7   4       94.63       64.24     41.24 o
  17   7   4       57.28        7.41     39.84 o
  19   7   4      202.00      233.90     45.79 o
  21   7   4       77.44       40.28     39.28 o
  23   7   4       50.51       42.43     39.84 o
  25   7   4        0.99      -27.04     36.17 o
 -24   8   4       62.35        3.57     45.37 o
 -22   8   4      192.78      232.31     46.57 o
 -20   8   4        1.52        5.88     40.66 o
 -18   8   4        9.13        1.95     40.16 o
 -16   8   4       23.47       51.62     39.23 o
 -14   8   4        2.50      -21.40     38.66 o
 -12   8   4      103.22      143.13     35.71 o
 -10   8   4        1.65      -11.60     33.00 o
  -8   8   4      395.54      474.55     77.28 o
  -6   8   4      976.68      944.13     52.29 o
  -4   8   4      211.34      207.37     42.75 o
  -2   8   4      464.13      503.80     39.05 o
   0   8   4       50.58       45.02     31.54 o
   2   8   4       45.09       35.60     32.13 o
   4   8   4        7.79       18.48     34.62 o
   6   8   4       70.15       -9.03     40.09 o
   8   8   4       18.10       18.62     40.16 o
  10   8   4      474.95      509.39     45.12 o
  12   8   4      160.70      118.36     38.41 o
  14   8   4      385.57      338.15     46.94 o
  16   8   4       57.11       70.45     42.11 o
  18   8   4       25.38       82.49     41.50 o
  20   8   4        4.04       36.92     44.35 o
  22   8   4        0.39       -3.68     37.62 o
 -21   9   4        0.09      -21.26     51.54 o
 -19   9   4       16.34      -50.61     50.88 o
 -17   9   4        4.13       25.73     55.15 o
 -15   9   4       18.53        4.96     46.84 o
 -13   9   4       82.22       13.48     42.94 o
 -11   9   4       68.16       86.27     41.93 o
  -9   9   4      207.14      264.42     44.99 o
  -7   9   4       11.60       21.05     40.44 o
  -5   9   4       93.20       31.22     42.23 o
  -3   9   4       13.34      -38.40     38.40 o
  -1   9   4       68.97       52.61     35.09 o
   1   9   4       11.20      -31.15     38.23 o
   3   9   4       44.81       17.42     43.02 o
   5   9   4        0.38      -27.11     41.27 o
   7   9   4      242.76      222.04     53.23 o
   9   9   4        0.91       24.01     41.67 o
  11   9   4      101.00      166.71     53.04 o
  13   9   4        1.65       46.33     51.35 o
  15   9   4       19.06       33.07     49.84 o
  17   9   4        1.10       24.33     98.86 o
  19   9   4       38.98       -9.96     44.28 o
 -16  10   4        6.00       53.16     75.81 o
 -14  10   4       23.24      -49.29     49.29 o
 -12  10   4       44.31       69.97     52.48 o
 -10  10   4       37.87       27.28     44.96 o
  -8  10   4      144.87      224.96     46.77 o
  -6  10   4        0.34       -9.34     43.77 o
  -4  10   4       11.78       23.92     47.90 o
  -2  10   4       43.63       49.55     58.61 o
   0  10   4       10.90       50.49     56.80 o
   2  10   4        2.92       47.90     47.45 o
   4  10   4        6.60       18.96     43.05 o
   6  10   4        5.61       44.06     42.65 o
   8  10   4       24.27       31.34     42.67 o
  10  10   4       56.71       41.17     52.01 o
  12  10   4        8.33       39.40     48.73 o
  -3  11   4        0.01       50.04     70.15 o
  -1  11   4       54.72       -9.59     61.39 o
   1  11   4        0.05      -25.56     68.20 o
 -35   1   5        0.47      -31.01     39.84 o
 -33   1   5        9.07      -14.02     30.40 o
 -31   1   5        0.40        2.74     30.52 o
 -29   1   5      955.80      882.08     47.50 o
 -27   1   5      140.10      137.94     31.98 o
 -25   1   5       57.87       35.03     43.00 o
 -23   1   5      486.73      530.35     34.93 o
 -21   1   5      333.27      376.09     39.61 o
 -19   1   5        0.71      -13.39     14.72 o
 -17   1   5      755.06      814.41     23.91 o
 -15   1   5      293.24      340.21     18.17 o
 -13   1   5     2184.52     2376.38     44.55 o
 -11   1   5       75.49       98.44     14.98 o
  -9   1   5      218.51      221.37     16.72 o
  -7   1   5      101.74      105.41     14.45 o
  -5   1   5     3455.09     3622.56     53.80 o
  -3   1   5    11353.67    12155.54    146.94 o
  -1   1   5     6826.67     7012.01     90.67 o
   1   1   5      130.68      146.64     14.87 o
   3   1   5        6.75       24.98     11.03 o
   5   1   5     2399.37     2507.71     41.00 o
   7   1   5     3480.50     3388.20     48.57 o
   9   1   5       71.55       83.75     14.19 o
  11   1   5     1186.89     1289.34     30.95 o
  13   1   5      582.15      600.23     21.69 o
  15   1   5      322.29      315.46     22.07 o
  17   1   5      837.18      841.25     25.51 o
  19   1   5     1898.59     1912.88     59.65 o
  21   1   5       24.56        1.60     32.87 o
  23   1   5      107.02       53.17     34.67 o
  25   1   5       27.49       64.52     38.80 o
  27   1   5      316.20      256.35     44.30 o
  29   1   5        1.73       14.21     39.76 o
  31   1   5       13.90        7.15     40.65 o
 -34   2   5        1.03      -21.64     40.49 o
 -32   2   5        4.45       16.34     29.10 o
 -30   2   5      117.92      133.44     39.71 o
 -28   2   5        6.14       30.54     29.17 o
 -26   2   5      478.83      479.80     34.95 o
 -24   2   5       31.84      -26.95     27.43 o
 -22   2   5     1534.43     1559.90     70.32 o
 -20   2   5      946.41      975.95     38.58 o
 -18   2   5     1595.09     1650.62     36.51 o
 -16   2   5      123.35      110.65     16.17 o
 -14   2   5       26.74        6.11     14.32 o
 -12   2   5     4802.94     5030.75     68.89 o
 -10   2   5     4200.38     4239.55     78.36 o
  -8   2   5      818.67      847.77     23.08 o
  -6   2   5     2682.26     2592.48     48.98 o
  -4   2   5     1620.53     1593.71     34.36 o
  -2   2   5     3991.06     4012.50     61.47 o
   0   2   5      840.51      908.44     25.52 o
   2   2   5     6168.82     5969.39     79.47 o
   4   2   5     4896.94     4908.18     63.88 o
   6   2   5      397.40      412.36     17.51 o
   8   2   5      714.52      694.10     19.51 o
  10   2   5     2248.41     2323.87     39.40 o
  12   2   5     1744.68     1728.15     39.29 o
  14   2   5        5.03        4.52     15.51 o
  16   2   5     2162.40     2121.55     52.58 o
  18   2   5     1148.98     1074.72     42.87 o
  20   2   5       21.80      -17.97     27.81 o
  22   2   5      567.84      580.89     38.25 o
  24   2   5       21.05       16.97     35.69 o
  26   2   5      367.98      430.77     42.01 o
  28   2   5        7.77        6.45     34.65 o
  30   2   5       61.22        6.55     35.50 o
  32   2   5      100.02       37.02     39.54 o
 -35   3   5       55.59      100.76     44.86 o
 -33   3   5        8.15        7.31     40.52 o
 -31   3   5      357.96      421.73     41.00 o
 -29   3   5      317.62      365.24     34.31 o
 -27   3   5      119.68       97.53     31.03 o
 -25   3   5     1364.24     1271.96     47.87 o
 -23   3   5      312.64      238.67     31.70 o
 -21   3   5       48.34       24.82     35.84 o
 -19   3   5      841.36      847.20     38.85 o
 -17   3   5      623.76      693.35     39.97 o
 -15   3   5     4890.49     5130.03     76.05 o
 -13   3   5      189.77      177.42     16.44 o
 -11   3   5     1834.82     1843.04     41.37 o
  -9   3   5    15493.53    15599.81    214.01 o
  -7   3   5     3841.04     3816.40     68.48 o
  -5   3   5     1141.65     1064.05     30.05 o
  -3   3   5     8609.76     9126.10    122.09 o
  -1   3   5     2690.64     2611.92     43.76 o
   1   3   5      174.82      149.81     16.54 o
   5   3   5    16082.52    16380.40    184.09 o
   7   3   5    10365.81    10752.90    157.51 o
   9   3   5       74.78      112.58     16.72 o
  11   3   5     3123.88     3174.63     56.60 o
  13   3   5     1405.71     1377.32     32.23 o
  15   3   5      767.24      788.61     29.38 o
  17   3   5      143.49      133.24     26.09 o
  19   3   5      261.84      316.68     33.77 o
  21   3   5     1324.60     1360.47     58.58 o
  23   3   5      380.81      358.26     43.51 o
  25   3   5      329.88      305.30     42.42 o
  27   3   5      404.67      425.15     42.93 o
  29   3   5       42.89      -12.66     35.72 o
  31   3   5        2.39        7.09     51.26 o
 -34   4   5       23.63       56.25     46.90 o
 -32   4   5      132.28      146.40     40.52 o
 -30   4   5        0.76      -31.90     31.90 o
 -28   4   5        4.56        8.63     32.25 o
 -26   4   5      262.49      244.39     34.83 o
 -24   4   5      839.17      847.23     43.63 o
 -22   4   5       44.47       54.13     31.25 o
 -20   4   5     1208.02     1226.17     47.60 o
 -18   4   5     2573.32     2474.33     59.55 o
 -16   4   5     1134.29     1093.15     34.20 o
 -14   4   5      171.74      166.96     22.57 o
 -12   4   5      456.85      417.63     22.65 o
 -10   4   5     1820.58     1684.26     38.53 o
  -8   4   5     3666.81     3567.54     55.20 o
  -6   4   5      354.96      363.20     22.21 o
  -4   4   5     7500.75     7501.90    104.67 o
  -2   4   5     2155.71     2184.50     46.78 o
   0   4   5     5220.83     5257.17     78.56 o
   2   4   5     2348.72     2093.00     46.12 o
   4   4   5      240.57      303.45     20.46 o
   6   4   5      173.92      220.70     18.92 o
   8   4   5      344.90      354.93     21.65 o
  10   4   5      597.28      641.29     24.08 o
  12   4   5    10264.20    10372.28    169.97 o
  14   4   5      211.68      172.63     27.27 o
  16   4   5     1232.71     1309.73     77.84 o
  18   4   5      462.39      544.33     45.44 o
  20   4   5      150.17      192.21     40.47 o
  22   4   5       90.84       37.99     40.43 o
  24   4   5      137.40      157.11     41.12 o
  26   4   5       41.68       37.14     39.82 o
  28   4   5      100.21      156.95     40.60 o
  30   4   5       12.04      -36.69     36.69 o
 -31   5   5      151.25      250.68     39.66 o
 -29   5   5      453.89      482.96     51.51 o
 -27   5   5      179.11      134.36     35.46 o
 -25   5   5     1134.72     1157.14     50.48 o
 -23   5   5       11.39      -16.63     33.03 o
 -21   5   5        3.97       12.52     32.04 o
 -19   5   5      350.49      377.25     40.26 o
 -17   5   5      352.69      436.22     52.34 o
 -15   5   5      103.41       93.61     27.74 o
 -13   5   5     1438.65     1475.54     39.58 o
 -11   5   5     5062.57     5140.34     74.78 o
  -9   5   5    16555.92    16325.76    210.92 o
  -7   5   5       11.51       36.25     19.69 o
  -5   5   5     1153.97     1253.78     34.30 o
  -3   5   5       29.55       31.93     23.59 o
  -1   5   5      179.41      180.53     22.18 o
   1   5   5     2352.17     2144.74     48.72 o
   3   5   5      427.52      402.34     23.74 o
   5   5   5     4568.97     4654.10     73.94 o
   7   5   5     3549.55     3634.86     63.31 o
   9   5   5      310.22      318.70     27.78 o
  11   5   5     2967.94     3038.08     80.26 o
  13   5   5      105.82       91.48     30.88 o
  15   5   5       90.02       57.39     31.11 o
  17   5   5       11.02       18.02     37.67 o
  19   5   5       75.74       58.76     38.73 o
  21   5   5      584.57      615.65     49.81 o
  23   5   5      182.08      179.52     43.18 o
  25   5   5       36.88      -12.20     40.53 o
  27   5   5      220.82      166.04     42.94 o
  29   5   5        7.68      -36.55     36.55 o
 -30   6   5       29.03       30.88     40.88 o
 -28   6   5       28.83       43.33     39.09 o
 -26   6   5        0.52      -36.79     36.79 o
 -24   6   5       43.48       80.18     38.08 o
 -22   6   5      243.62      241.26     39.09 o
 -20   6   5     2145.49     2077.91     68.54 o
 -18   6   5        0.98       -9.69     33.93 o
 -16   6   5      774.14      824.88     43.87 o
 -14   6   5       33.60       25.98     29.89 o
 -12   6   5      111.53      116.39     33.08 o
 -10   6   5       33.85       71.12     26.10 o
  -8   6   5     1649.74     1610.38     46.34 o
  -6   6   5       11.58       34.72     23.97 o
  -4   6   5     2793.70     2766.92     59.60 o
  -2   6   5      100.74      109.83     25.17 o
   0   6   5     2362.55     2307.30     54.16 o
   2   6   5      105.48       61.40     20.53 o
   4   6   5      489.64      459.41     45.22 o
   6   6   5        5.91       12.92     23.28 o
   8   6   5      427.69      351.20     32.82 o
  10   6   5      166.80      171.58     34.68 o
  12   6   5     1173.25     1240.27     51.12 o
  14   6   5       74.47       12.15     32.96 o
  16   6   5      324.56      370.16     45.12 o
  18   6   5       43.07      101.96     41.94 o
  20   6   5      120.23       57.49     41.42 o
  22   6   5        0.36      -32.90     38.96 o
  24   6   5       30.63       -7.79     39.10 o
  26   6   5      137.14      137.63     41.40 o
 -27   7   5       71.75       69.11     43.28 o
 -25   7   5      170.56      180.69     42.21 o
 -23   7   5        8.19       -8.56     39.67 o
 -21   7   5       97.85      108.42     39.26 o
 -19   7   5        5.67       17.43     38.06 o
 -17   7   5       10.58      -30.85     36.61 o
 -15   7   5        5.63      -30.26     31.86 o
 -13   7   5       44.94        9.74     33.82 o
 -11   7   5       32.72       13.08     31.96 o
  -9   7   5     1613.59     1764.99     55.72 o
  -7   7   5      545.22      590.72     53.65 o
  -5   7   5     1376.32     1502.73     46.56 o
  -3   7   5       13.57       15.78     29.46 o
  -1   7   5      190.48      154.05     35.26 o
   1   7   5      917.41      855.27     73.24 o
   3   7   5       11.72       -2.18     29.63 o
   5   7   5     1585.14     1574.86     67.69 o
   7   7   5      106.80      103.03     63.22 o
   9   7   5        3.13      -17.14     33.43 o
  11   7   5      135.50      117.36     36.93 o
  13   7   5       57.40       93.02     35.56 o
  15   7   5       50.50       51.89     42.26 o
  17   7   5       36.70       81.49     42.19 o
  19   7   5       11.49       13.43     39.68 o
  21   7   5       23.08       56.00     41.31 o
  23   7   5       55.38       47.32     39.97 o
 -24   8   5        2.88      -41.90     41.90 o
 -22   8   5        8.28      -42.08     42.08 o
 -20   8   5       12.64       44.44     41.79 o
 -18   8   5       21.85       46.06     40.14 o
 -16   8   5      104.02       81.67     41.08 o
 -14   8   5       26.47      -36.12     36.12 o
 -12   8   5       19.55      -19.08     36.90 o
 -10   8   5       42.65       15.53     38.37 o
  -8   8   5      169.25      146.21     44.00 o
  -6   8   5      113.66      175.15     66.08 o
  -4   8   5        2.33       13.36     31.70 o
  -2   8   5        0.17       18.16     31.76 o
   0   8   5        8.38       16.47     33.13 o
   2   8   5       17.41       44.60     37.94 o
   4   8   5       98.68       89.87     41.85 o
   6   8   5       19.74        9.43     42.83 o
   8   8   5       11.48       29.11     50.36 o
  10   8   5       91.96       37.14     40.49 o
  12   8   5      125.42       60.46     51.66 o
  14   8   5       67.27      109.03     44.36 o
  16   8   5       26.59       29.67     42.03 o
  18   8   5       34.27       29.33     40.59 o
  20   8   5       19.16      -11.76     38.06 o
 -21   9   5       18.38      -49.82     49.82 o
 -19   9   5        2.82       57.17     50.94 o
 -17   9   5        0.01      -25.55     46.32 o
 -15   9   5        7.17      -44.65     47.45 o
 -13   9   5       14.04      101.98     48.12 o
 -11   9   5        6.56      -39.29     39.29 o
  -9   9   5       26.08      -19.50     39.99 o
  -7   9   5       40.46       97.75     41.29 o
  -5   9   5        5.91        2.78     39.94 o
  -3   9   5        0.04       19.42     40.30 o
  -1   9   5        0.04       37.60     40.98 o
   1   9   5        0.67       81.58     46.02 o
   3   9   5        2.79      -40.82     40.82 o
   5   9   5        0.66       15.56     41.00 o
   7   9   5       44.84       19.63     43.27 o
   9   9   5        0.30       10.19     41.66 o
  11   9   5        0.21       -8.27    108.55 o
  13   9   5        0.07      -48.50     48.50 o
  15   9   5        4.24      -38.57     92.49 o
  17   9   5       12.06      -25.55     43.53 o
 -14  10   5        2.64      -51.36     51.36 o
 -12  10   5        0.47       29.69     46.90 o
 -10  10   5        0.04       32.03     41.09 o
  -8  10   5       13.10       62.06     43.52 o
  -6  10   5       14.59       51.90     48.07 o
  -4  10   5       91.39       15.41     60.96 o
  -2  10   5        0.40       41.10     90.43 o
   0  10   5        1.37      -51.30     51.30 o
   2  10   5       34.42      -48.01     55.28 o
   4  10   5        0.63       31.38     42.96 o
   6  10   5        8.13      -40.17     40.17 o
   8  10   5        4.06       36.03     42.00 o
  10  10   5        1.94       14.22     49.26 o
 -36   0   6      233.39      238.96     81.88 o
 -34   0   6       14.74       25.17     47.47 o
 -32   0   6      196.38      153.07     52.32 o
 -30   0   6      292.16      286.50    123.28 o
 -28   0   6      270.88      277.03     52.87 o
 -26   0   6       52.60       69.20     47.53 o
 -24   0   6        9.77      -28.79     44.74 o
 -22   0   6      499.93      582.13     55.35 o
 -20   0   6      741.24      855.58     43.01 o
 -18   0   6      175.10      129.66     26.54 o
 -16   0   6    28131.35    29452.75    558.99 o
 -14   0   6      775.56      890.59     38.10 o
 -12   0   6      947.46      952.24     38.57 o
 -10   0   6     4529.28     4216.63     89.11 o
  -8   0   6      313.84      381.40     38.34 o
  -6   0   6    25706.21    25931.01    532.15 o
  -4   0   6     1885.03     2027.55     66.55 o
  -2   0   6     3996.39     3633.70     92.37 o
   0   0   6     5243.79     4912.89     99.80 o
   2   0   6     1465.13     1398.60     61.05 o
   4   0   6    25471.98    24905.38    523.73 o
   6   0   6     6351.90     6572.42    112.53 o
   8   0   6      414.28      436.75     26.49 o
  12   0   6     4050.57     4172.02    109.15 o
  14   0   6     5272.14     5665.45    141.60 o
  16   0   6     4283.40     3788.86     99.42 o
  18   0   6     3565.90     3825.81    177.01 o
  22   0   6      207.98      288.33     69.20 o
  24   0   6       73.28       30.34     64.73 o
  26   0   6      590.20      566.79     74.02 o
  28   0   6       91.29      160.62     66.08 o
  30   0   6       93.95      137.77     69.72 o
 -35   1   6       20.17      -16.16     38.67 o
 -33   1   6        9.74       60.25     34.19 o
 -31   1   6       48.35       32.77     34.11 o
 -29   1   6       39.78       42.13     34.95 o
 -27   1   6     1868.57     1915.43     64.52 o
 -25   1   6      757.53      804.99     44.54 o
 -23   1   6       12.55       21.48     31.16 o
 -21   1   6     1157.78     1116.56     51.92 o
 -19   1   6      250.74      283.42     20.56 o
 -17   1   6      881.13      819.94     26.55 o
 -15   1   6     1376.51     1541.35     39.22 o
 -13   1   6     2722.08     2746.54     72.66 o
 -11   1   6     5392.89     5200.98     73.45 o
  -9   1   6     3699.11     4090.77     93.75 o
  -7   1   6    23362.71    22445.50    281.64 o
  -5   1   6    20305.41    20913.12    284.89 o
  -3   1   6      115.28      101.69     19.70 o
  -1   1   6      156.50      129.00     19.75 o
   1   1   6     2736.83     2531.26     45.42 o
   3   1   6     6546.77     6657.83     89.51 o
   5   1   6     9386.00     8790.18    112.91 o
   7   1   6     2185.32     2307.90     39.04 o
   9   1   6    12248.23    12220.73    142.70 o
  11   1   6     2684.94     2690.54     48.74 o
  15   1   6     1689.84     1682.66     50.10 o
  17   1   6     1280.54     1222.14     56.41 o
  19   1   6      807.10      893.16    102.40 o
  21   1   6      321.66      297.32     49.70 o
  23   1   6      372.30      302.71     48.64 o
  25   1   6     1324.72     1239.69     81.07 o
  27   1   6      123.60       87.46     82.03 o
  29   1   6      287.52      277.08     68.21 o
  31   1   6       49.81       43.29     55.39 o
 -34   2   6       16.46       30.54     32.66 o
 -32   2   6      317.36      293.16     46.53 o
 -30   2   6        3.01      -46.94     46.94 o
 -28   2   6        0.58      -32.17     32.17 o
 -26   2   6        2.28       -4.99     31.95 o
 -24   2   6      253.64      234.51     34.42 o
 -22   2   6       48.14       -3.79     30.06 o
 -20   2   6     3052.65     3097.16     77.30 o
 -18   2   6     2809.09     2770.40     51.70 o
 -16   2   6     5753.07     5712.23     98.81 o
 -14   2   6      187.62      153.13     18.62 o
 -12   2   6     2292.55     2278.82     55.19 o
 -10   2   6      433.30      458.48     23.13 o
  -8   2   6      556.38      585.38     41.26 o
  -6   2   6     2339.05     2153.77     43.89 o
  -4   2   6     1258.50     1371.01     37.65 o
  -2   2   6     8162.79     7494.58    113.41 o
   0   2   6     1930.35     1722.95     38.90 o
   2   2   6        0.05       31.26     18.35 o
   4   2   6    20471.03    19952.51    236.44 o
   6   2   6     1164.40     1185.80     30.76 o
   8   2   6     1058.60     1040.42     32.91 o
  10   2   6      328.21      361.63     22.02 o
  12   2   6       29.19      -15.64     19.07 o
  14   2   6     1738.56     1845.92     52.73 o
  16   2   6      505.16      439.10     42.02 o
  18   2   6      197.81      197.03     48.59 o
  20   2   6     1503.90     1488.06     76.24 o
  22   2   6      103.64       39.80     45.53 o
  24   2   6      117.79      131.82     50.89 o
  26   2   6        3.36       -0.69     44.24 o
  28   2   6      140.94      114.22     46.25 o
  30   2   6       36.53      -44.31     44.31 o
 -33   3   6       38.81       -5.56     33.70 o
 -31   3   6       38.53       85.11     34.28 o
 -29   3   6        4.68       78.32     34.10 o
 -27   3   6      932.12      967.32     46.75 o
 -25   3   6        0.00       52.48     40.31 o
 -23   3   6      714.04      876.64     52.26 o
 -21   3   6      118.25      125.51     38.37 o
 -19   3   6      679.10      759.79     38.77 o
 -17   3   6       91.54       60.43     22.10 o
 -15   3   6      658.27      707.41     30.41 o
 -13   3   6      801.09      803.71     28.08 o
 -11   3   6     1915.71     1969.24     42.57 o
  -9   3   6        2.01      -18.51     18.51 o
  -7   3   6     3628.21     3356.81     73.93 o
  -5   3   6     1194.73     1167.92     41.17 o
  -3   3   6     1623.31     1742.55     43.09 o
  -1   3   6     1380.44     1436.97     39.56 o
   1   3   6       26.10       33.58     18.40 o
   3   3   6       56.56       31.87     15.98 o
   5   3   6     1894.65     1722.91     51.56 o
   7   3   6     1431.20     1460.44     35.01 o
   9   3   6      764.47      703.80     27.23 o
  11   3   6     1498.33     1481.71     36.80 o
  13   3   6     1187.26     1204.34     48.97 o
  15   3   6      850.09      829.17     47.10 o
  17   3   6       12.20       11.40     43.85 o
  19   3   6       47.65       50.06     46.42 o
  21   3   6       30.44       45.06     48.91 o
  23   3   6       20.05       39.71     40.77 o
  25   3   6      139.43      155.12     69.08 o
  27   3   6       41.68       76.39     46.69 o
  29   3   6        0.29       -3.65     44.51 o
 -32   4   6       12.45        9.52     35.18 o
 -30   4   6        0.79       27.78     35.41 o
 -28   4   6      117.84      146.21     36.50 o
 -26   4   6       24.87       27.17     34.06 o
 -24   4   6        8.79       -0.79     33.88 o
 -22   4   6      197.77      237.67     36.10 o
 -20   4   6      291.32      226.89     35.62 o
 -18   4   6      294.43      356.43     33.05 o
 -16   4   6       82.97       47.82     27.62 o
 -14   4   6       27.06       16.56     22.62 o
 -12   4   6      151.60      201.85     22.84 o
 -10   4   6     1281.57     1278.79     35.25 o
  -8   4   6     2107.85     2242.56     63.33 o
  -6   4   6      696.96      618.14     26.74 o
  -4   4   6       55.10       37.67     19.78 o
  -2   4   6      309.06      283.05     23.94 o
   0   4   6       14.69      -20.05     20.05 o
   2   4   6      555.83      555.35     25.25 o
   4   4   6      104.24       47.82     20.22 o
   6   4   6      127.84      107.71     20.47 o
   8   4   6       37.44       17.17     20.16 o
  10   4   6      172.15      209.75     28.94 o
  12   4   6      366.68      393.15     47.00 o
  14   4   6      140.84       93.43     32.73 o
  16   4   6      430.96      399.40     43.49 o
  18   4   6        8.55       18.25     40.26 o
  20   4   6       50.04       13.37     40.63 o
  22   4   6        0.23      -39.53     39.53 o
  24   4   6        0.86      -21.73     39.50 o
  26   4   6        0.08      -18.42     40.11 o
  28   4   6        0.87       -8.51     39.71 o
 -31   5   6       32.59      -16.66     37.38 o
 -29   5   6       19.43       31.08     37.82 o
 -27   5   6        1.58      -36.25     36.25 o
 -25   5   6      205.98      186.77     44.88 o
 -23   5   6       86.64      126.06     37.32 o
 -21   5   6       43.63       13.50     42.50 o
 -19   5   6      113.24      113.06     36.07 o
 -17   5   6      251.33      252.79     32.31 o
 -15   5   6        9.93      -28.40     28.40 o
 -13   5   6      966.35      998.63     38.72 o
 -11   5   6     6159.14     6009.75    114.33 o
  -9   5   6      718.87      711.84     33.50 o
  -7   5   6       13.46       15.72     24.32 o
  -5   5   6       13.57       -9.05     22.52 o
  -3   5   6       14.46       -6.52     22.48 o
  -1   5   6      573.77      488.20     33.15 o
   1   5   6        1.90      -13.23     22.65 o
   3   5   6      621.75      653.46     31.63 o
   5   5   6      564.61      610.06     35.67 o
   7   5   6       39.06       55.01     26.77 o
   9   5   6      244.57      284.92     34.25 o
  11   5   6      281.88      274.26     41.73 o
  13   5   6        4.19      -24.46     33.74 o
  15   5   6       53.34      -12.98     72.44 o
  17   5   6       43.86       26.85     39.65 o
  19   5   6       65.13       98.85     42.63 o
  21   5   6        5.99       28.70     41.54 o
  23   5   6       61.84       39.33     42.00 o
  25   5   6        0.12      -15.78     75.72 o
  27   5   6       11.20       48.93     40.24 o
 -28   6   6       13.44       35.66     39.60 o
 -26   6   6        6.17       34.01     38.12 o
 -24   6   6       16.99      -37.18     37.18 o
 -22   6   6       52.32       24.00     37.16 o
 -20   6   6      376.96      355.08     42.27 o
 -18   6   6       97.43      126.78     38.46 o
 -16   6   6      151.01      114.50     33.22 o
 -14   6   6       69.75       89.10     31.94 o
 -12   6   6      802.99      709.60     40.98 o
 -10   6   6       37.91       35.58     26.68 o
  -8   6   6        5.78        7.93     26.62 o
  -6   6   6      876.77      866.53     37.19 o
  -4   6   6       48.87       63.03     26.94 o
  -2   6   6      375.03      387.70     30.45 o
   0   6   6      840.35      953.92     46.24 o
   2   6   6      306.27      282.45     33.21 o
   4   6   6      289.95      288.90     34.21 o
   6   6   6       94.07       79.17     33.97 o
   8   6   6       30.00       56.08     33.89 o
  10   6   6      183.14      231.37     41.99 o
  12   6   6      208.91      181.71     37.80 o
  14   6   6      139.13       80.35     40.72 o
  16   6   6        6.55       47.00     42.15 o
  18   6   6      143.53      108.93     42.73 o
  20   6   6       76.00       15.49     39.05 o
  22   6   6        8.94       20.59     41.82 o
  24   6   6        0.61       11.96     43.21 o
 -27   7   6       49.23       46.95     42.62 o
 -25   7   6      157.55      203.31     43.79 o
 -23   7   6       10.52       23.96     40.07 o
 -21   7   6        1.53      -15.94     47.10 o
 -19   7   6       62.80      125.64     41.45 o
 -17   7   6       35.36      131.89     41.96 o
 -15   7   6      315.57      320.64     38.85 o
 -13   7   6      233.35      186.26     37.45 o
 -11   7   6      869.20      794.75     44.87 o
  -9   7   6      658.83      637.94     45.33 o
  -7   7   6      216.26      195.29     32.81 o
  -5   7   6      222.41      234.55     34.78 o
  -3   7   6       89.80       87.76     32.82 o
  -1   7   6       34.02       35.35     31.55 o
   1   7   6      587.22      649.33     41.10 o
   3   7   6      553.26      515.44     90.35 o
   5   7   6      266.44      352.25     39.90 o
   7   7   6       18.98       50.61     39.42 o
   9   7   6      789.87      745.75     55.68 o
  11   7   6      148.14      111.02     42.47 o
  13   7   6       39.47      117.93     44.01 o
  15   7   6        1.06        7.38     42.74 o
  17   7   6       18.57        3.69     42.36 o
  19   7   6        6.73       19.39     40.82 o
  21   7   6        7.75        1.78     39.57 o
  23   7   6        1.28       62.29     39.86 o
 -24   8   6        7.15      -41.75     41.75 o
 -22   8   6       36.46        6.75     41.56 o
 -20   8   6       21.06      -32.01     40.89 o
 -18   8   6       70.69       64.34     42.61 o
 -16   8   6      252.35      320.76     49.77 o
 -14   8   6       12.74        1.55     44.07 o
 -12   8   6      195.36      215.57     43.25 o
 -10   8   6        3.62       21.56     40.61 o
  -8   8   6       92.96      115.30     40.56 o
  -6   8   6       67.59       56.49     40.35 o
  -4   8   6       88.10      173.88     36.72 o
  -2   8   6       37.53       97.33     40.04 o
   0   8   6      147.98      147.82     39.07 o
   2   8   6      171.05      216.13     40.99 o
   4   8   6      277.87      296.84     48.54 o
   6   8   6       39.35       88.40     44.04 o
   8   8   6       20.72      -24.79     40.59 o
  10   8   6        1.42        4.33     42.38 o
  12   8   6        0.19      -38.70     49.86 o
  14   8   6       10.20       18.08     78.31 o
  16   8   6      141.50      129.55     50.45 o
  18   8   6        8.70       44.58     48.63 o
  20   8   6       84.31       43.09     46.00 o
 -19   9   6       21.31       65.12     51.76 o
 -17   9   6       10.22       -2.16     45.91 o
 -15   9   6       12.73       57.40     49.14 o
 -13   9   6       12.85        9.57     63.13 o
 -11   9   6       23.11      -16.99     39.81 o
  -9   9   6       20.12        4.30     41.96 o
  -7   9   6       49.51        7.90     40.83 o
  -5   9   6      291.26      295.13     44.62 o
  -3   9   6       44.14       94.93     46.95 o
  -1   9   6        3.68       12.94     43.01 o
   1   9   6       11.67      -28.55     41.49 o
   3   9   6        0.06       67.23     44.44 o
   5   9   6      133.18      182.36     46.76 o
   7   9   6       21.88       44.45     41.94 o
   9   9   6       36.92       69.65     42.45 o
  11   9   6       72.46       88.63     50.78 o
  13   9   6       32.32       30.03     57.35 o
  15   9   6       11.72       56.42     45.40 o
 -12  10   6       77.86       59.22     48.33 o
 -10  10   6       10.25       28.87     48.54 o
  -8  10   6       62.61       90.42     64.58 o
  -6  10   6        2.51       53.38     69.02 o
  -4  10   6       86.59       57.92     77.21 o
  -2  10   6       37.30      -25.96     50.87 o
   0  10   6        0.90       18.04     63.04 o
   2  10   6        0.90       17.17     51.91 o
   4  10   6       39.86       15.98     42.16 o
   6  10   6        0.00       23.36     40.19 o
   8  10   6       34.66       75.15     48.09 o
 -35   1   7        2.66       -9.84     34.10 o
 -33   1   7        1.59        3.15     36.32 o
 -31   1   7       32.79        5.72     35.85 o
 -29   1   7       14.18      -18.26     38.60 o
 -27   1   7        9.62      -16.54     36.31 o
 -25   1   7      338.08      318.11     61.65 o
 -23   1   7      998.30      923.01     48.86 o
 -21   1   7       70.54       79.44     34.13 o
 -19   1   7       41.78       37.12     27.64 o
 -17   1   7      276.65      290.20     30.37 o
 -15   1   7        4.83      -19.01     19.01 o
 -13   1   7       55.98       43.48     19.53 o
 -11   1   7       56.57       71.85     21.24 o
  -9   1   7       98.58       92.87     23.31 o
  -7   1   7     2010.04     2097.77     50.59 o
  -5   1   7     1532.46     1538.51     50.19 o
  -3   1   7      298.55      266.52     36.60 o
  -1   1   7      600.05      558.10     29.09 o
   1   1   7     2532.50     2482.18     56.31 o
   3   1   7     1854.36     1941.00     47.68 o
   5   1   7       22.19       30.55     18.46 o
   7   1   7       29.03       24.44     18.56 o
   9   1   7      613.56      617.07     29.96 o
  11   1   7       24.78       59.19     22.21 o
  13   1   7      635.37      766.07     35.86 o
  15   1   7       97.33       48.53     33.61 o
  17   1   7      113.17      121.00     51.06 o
  19   1   7      123.46       95.96     94.10 o
  21   1   7       45.29       77.67     49.75 o
  23   1   7      217.65      174.15     51.10 o
  25   1   7      197.42      200.94    111.71 o
  27   1   7        3.68        3.44     50.43 o
  29   1   7       44.12       67.68     52.66 o
 -34   2   7      258.84      140.24     46.86 o
 -32   2   7      100.69       16.13     37.25 o
 -30   2   7      169.56       87.87     38.12 o
 -28   2   7       54.86       12.23     36.50 o
 -26   2   7      153.21      152.64     46.59 o
 -24   2   7       58.40      110.08     36.98 o
 -22   2   7       11.96      -33.39     33.39 o
 -20   2   7      818.24      858.28     46.48 o
 -18   2   7       53.07       33.73     28.75 o
 -16   2   7     3606.97     3714.84     80.34 o
 -14   2   7     1276.61     1249.88     36.22 o
 -12   2   7     7301.09     7334.35    106.35 o
 -10   2   7       69.69       55.42     27.10 o
  -8   2   7       49.76      -16.50     21.17 o
  -6   2   7     2899.91     3148.81     62.17 o
  -4   2   7      629.49      563.64     28.64 o
  -2   2   7       68.59       90.75     21.67 o
   0   2   7      648.76      714.92     38.45 o
   4   2   7     5149.94     5007.68     95.11 o
   6   2   7       85.30      133.85     20.03 o
   8   2   7     5764.33     5797.14     83.63 o
  10   2   7     2235.63     2244.55     48.21 o
  12   2   7      287.50      299.18     35.60 o
  14   2   7       42.05       56.00     36.46 o
  16   2   7      298.37      381.69     56.86 o
  18   2   7      332.05      479.80     59.34 o
  20   2   7       27.97      -24.39    115.96 o
  22   2   7      335.64      271.33    127.78 o
  24   2   7      336.30      385.27     57.13 o
  26   2   7       17.42      -48.86     48.86 o
  28   2   7       83.62      149.96    138.75 o
 -33   3   7        0.58      -34.69     34.69 o
 -31   3   7        7.03      -15.36     36.33 o
 -29   3   7       50.01       41.74     36.76 o
 -27   3   7      365.31      544.02     52.36 o
 -25   3   7       33.35       68.81     43.41 o
 -23   3   7      184.33      179.41     37.08 o
 -21   3   7      645.83      671.09     44.31 o
 -19   3   7     1088.31      960.36     48.06 o
 -17   3   7       56.08       61.35     28.19 o
 -15   3   7      422.01      446.15     29.82 o
 -13   3   7     1944.55     2000.16     46.45 o
 -11   3   7        5.12      -23.03     23.03 o
  -9   3   7     1551.01     1493.96     47.17 o
  -7   3   7      968.18      957.79     37.09 o
  -5   3   7     1054.08     1189.03     41.61 o
  -3   3   7     2668.99     2692.78     63.38 o
  -1   3   7     2631.66     2588.77     56.52 o
   1   3   7       34.49       19.81     21.60 o
   3   3   7      906.35      901.99     45.40 o
   5   3   7       50.57       30.03     20.74 o
   7   3   7      552.68      527.86     37.61 o
   9   3   7     4406.73     4268.93    105.16 o
  11   3   7      634.29      750.66     56.87 o
  13   3   7     1786.54     2078.32    107.43 o
  15   3   7       35.02       65.82     52.47 o
  17   3   7      226.69      162.90     50.51 o
  19   3   7      229.04      147.83     53.80 o
  21   3   7      256.26      115.22     57.01 o
  23   3   7       15.34      -40.60     70.22 o
  25   3   7       24.41       32.58    139.08 o
  27   3   7      104.54       96.66     57.96 o
 -32   4   7       15.72       -5.24     37.35 o
 -30   4   7       13.27      -10.94     36.73 o
 -28   4   7      415.34      369.64     42.51 o
 -26   4   7        5.42      -36.59     36.59 o
 -24   4   7       59.25       76.32     36.85 o
 -22   4   7       33.63       51.33     53.56 o
 -20   4   7      263.27      256.88     38.68 o
 -18   4   7      742.44      783.91     46.81 o
 -16   4   7       18.71      -22.61     29.53 o
 -14   4   7     3771.06     3705.77     72.64 o
 -12   4   7     8763.07     8547.79    132.14 o
 -10   4   7        4.08       10.16     24.64 o
  -8   4   7      933.32      941.56     37.46 o
  -6   4   7      406.97      343.76     26.21 o
  -4   4   7     1879.05     1655.08     47.12 o
  -2   4   7     1135.91     1199.39     38.62 o
   0   4   7      752.35      741.84     39.47 o
   2   4   7     6293.70     6326.89    132.82 o
   4   4   7     3479.93     3595.50     70.56 o
   6   4   7     1701.46     1783.14     54.39 o
   8   4   7     1698.47     1676.96     59.21 o
  10   4   7      158.15      139.96     46.93 o
  12   4   7       12.30       40.15     38.32 o
  14   4   7       82.03       58.51     39.08 o
  16   4   7       72.29       99.72     52.70 o
  18   4   7     1580.57     1755.54     89.30 o
  20   4   7        4.39       -5.24     50.67 o
  22   4   7      433.24      553.82     61.79 o
  24   4   7      230.41      208.62     65.42 o
  26   4   7        0.58      -26.75     61.22 o
 -31   5   7       11.04       69.69     39.78 o
 -29   5   7        0.56       -1.66     37.65 o
 -27   5   7      229.99      247.42     41.39 o
 -25   5   7       81.39       19.78     38.06 o
 -23   5   7      544.57      549.00     46.23 o
 -21   5   7       61.71       26.12     37.69 o
 -19   5   7      707.02      701.15     47.84 o
 -17   5   7      127.64       88.75     36.91 o
 -15   5   7      248.55      323.97     35.33 o
 -13   5   7      731.35      735.42     41.33 o
 -11   5   7        2.65        1.89     26.03 o
  -9   5   7       27.70        7.66     25.96 o
  -7   5   7     2244.52     2212.59     58.94 o
  -5   5   7      347.70      306.19     33.02 o
  -3   5   7     4911.41     5038.20     89.55 o
  -1   5   7      318.34      300.86     30.05 o
   1   5   7      600.12      647.48     33.86 o
   3   5   7        6.60        0.53     29.29 o
   5   5   7       94.57       90.43     35.04 o
   7   5   7     1264.86     1159.31     49.40 o
   9   5   7      958.27      864.15     53.29 o
  11   5   7       74.38        8.24     38.99 o
  13   5   7      834.15      844.74     54.97 o
  15   5   7        9.54       25.18    101.29 o
  17   5   7      378.77      321.98     59.72 o
  19   5   7        1.98       -5.84     49.34 o
  21   5   7        1.99       -9.07     51.67 o
  23   5   7       68.13       58.57     93.38 o
  25   5   7       17.24       42.36     47.88 o
 -28   6   7      229.49      144.95     41.34 o
 -26   6   7        5.18      -19.58     39.39 o
 -24   6   7       75.69       85.92     40.42 o
 -22   6   7       63.59       76.18     40.80 o
 -20   6   7       49.96       10.60     39.58 o
 -18   6   7      135.21      237.10     41.92 o
 -16   6   7      230.20      169.76     41.41 o
 -14   6   7     2928.05     2949.28     75.82 o
 -12   6   7      655.41      651.11     41.65 o
 -10   6   7      330.05      308.57     32.21 o
  -8   6   7      262.72      409.79     46.35 o
  -6   6   7       10.14        8.34     27.52 o
  -4   6   7       44.91       50.80     28.45 o
  -2   6   7      791.46      829.49     42.13 o
   0   6   7       89.87       20.26     30.91 o
   2   6   7     1827.29     1763.54     56.99 o
   4   6   7      232.20      246.80     38.97 o
   6   6   7     1235.87     1205.19     54.06 o
   8   6   7      293.05      335.09     45.42 o
  10   6   7        4.56      -21.93     43.93 o
  12   6   7        5.68      -16.23     39.39 o
  14   6   7       70.71       73.32     52.89 o
  16   6   7       12.79        1.70     48.94 o
  18   6   7      190.15      252.86     84.19 o
  20   6   7        5.80       79.82     51.88 o
  22   6   7       78.46       31.79     50.58 o
  24   6   7       37.91      -47.76     47.76 o
 -25   7   7        2.25       32.34     41.35 o
 -23   7   7      142.66      127.87     43.42 o
 -21   7   7       31.02      -12.20     39.58 o
 -19   7   7      192.54      216.89     44.79 o
 -17   7   7        0.50       20.46     39.56 o
 -15   7   7      527.40      540.58     48.44 o
 -13   7   7       36.78        8.59     35.05 o
 -11   7   7        1.33       27.49     34.60 o
  -9   7   7        2.65      -29.62     36.49 o
  -7   7   7      235.13      288.10     36.79 o
  -5   7   7       21.77        2.58     32.32 o
  -3   7   7     1147.20     1196.96     53.98 o
  -1   7   7      115.30      108.38     34.28 o
   1   7   7      290.36      344.41     38.50 o
   3   7   7       38.23       21.58     38.67 o
   5   7   7      323.15      308.63     55.81 o
   7   7   7       52.22       70.86     41.63 o
   9   7   7       10.14       -7.16     40.36 o
  11   7   7      164.38      173.06     44.31 o
  13   7   7       37.93      -42.31     50.64 o
  15   7   7        3.49      -31.40     46.96 o
  17   7   7       34.30       41.12     49.93 o
  19   7   7       30.76      -43.57     46.78 o
  21   7   7       19.67       21.57     90.07 o
 -22   8   7       27.25       21.95     54.48 o
 -20   8   7        1.23       -4.32     47.14 o
 -18   8   7       27.08      -43.04     43.04 o
 -16   8   7       18.39      -11.92     47.71 o
 -14   8   7        9.63      -44.04     44.04 o
 -12   8   7       71.15      130.56     43.21 o
 -10   8   7       61.71       46.18     39.50 o
  -8   8   7      126.11      110.13     42.73 o
  -6   8   7       19.66        1.88     41.08 o
  -4   8   7       61.14       37.86     40.44 o
  -2   8   7       63.73       61.16     41.42 o
   0   8   7       23.02       80.70     39.28 o
   2   8   7        0.23       35.46     62.76 o
   4   8   7        1.33       54.14     43.47 o
   6   8   7        9.40       33.90     43.43 o
   8   8   7      114.96      118.16     43.48 o
  10   8   7        1.25       -8.00     52.52 o
  12   8   7       12.16      -30.72     50.49 o
  14   8   7        0.25       14.47     61.20 o
  16   8   7       47.42       14.69     47.29 o
  18   8   7       29.01       -0.95     45.08 o
 -17   9   7        9.42      -38.60     49.53 o
 -15   9   7       67.18       82.42     48.82 o
 -13   9   7       18.26       -8.52     45.69 o
 -11   9   7        3.34      -24.57     38.85 o
  -9   9   7        2.33      -11.63     40.56 o
  -7   9   7        7.26       43.80     40.78 o
  -5   9   7        0.62      -22.92     46.15 o
  -3   9   7       47.01       14.53     45.22 o
  -1   9   7        0.03      -42.39     51.31 o
   1   9   7        3.48      -18.36     48.01 o
   3   9   7        5.43      -42.13     42.43 o
   5   9   7        2.53      -41.99     41.99 o
   7   9   7       17.77       63.90     44.23 o
   9   9   7        4.61       17.82     48.31 o
  11   9   7        4.14        5.01     60.55 o
  13   9   7        3.83      -41.32     43.60 o
  -8  10   7       15.66      -15.37     67.35 o
  -6  10   7        2.45       82.80     70.26 o
  -4  10   7        1.82      -49.09     49.09 o
  -2  10   7        1.03       82.78     53.77 o
   0  10   7        1.40       -2.02     51.46 o
   2  10   7       57.19      109.31     54.43 o
   4  10   7        4.41      -15.85     49.21 o
 -34   0   8      113.19       96.51     53.02 o
 -32   0   8        3.12      -52.30     52.30 o
 -30   0   8      911.30      875.00     74.26 o
 -28   0   8      241.91      266.39     60.23 o
 -26   0   8      408.11      243.45     77.30 o
 -24   0   8      510.85      445.22     62.99 o
 -22   0   8      384.47      340.69     60.93 o
 -20   0   8       37.96        7.32     49.81 o
 -18   0   8      671.33      674.15    117.05 o
 -16   0   8      833.72      952.09     72.38 o
 -12   0   8      801.17     1016.69    107.78 o
 -10   0   8    26511.75    26376.81    509.27 o
  -8   0   8     2546.32     2859.10    116.81 o
  -6   0   8       30.12      -20.21     33.08 o
  -4   0   8     2283.18     2303.22     79.75 o
  -2   0   8      260.45      232.22     48.91 o
   0   0   8     8359.94     8418.65    186.42 o
   2   0   8       13.73      -20.47     32.75 o
   4   0   8     3355.73     3655.32    101.57 o
   6   0   8     9395.43     9498.19    191.51 o
   8   0   8     6262.01     6152.06    189.07 o
  10   0   8     3043.38     3245.65    137.48 o
  12   0   8     1604.06     1525.47    113.39 o
  14   0   8      192.54      168.64     77.62 o
  16   0   8      166.93      183.38     79.31 o
  18   0   8      381.99      414.37     84.81 o
  20   0   8      830.10      855.02     98.97 o
  22   0   8      998.75      749.57     98.49 o
  24   0   8      132.71      176.67     78.13 o
  26   0   8      150.83      178.37     85.60 o
  28   0   8      109.67      211.46     88.49 o
 -33   1   8      131.23      131.45     39.86 o
 -31   1   8      156.40       87.62     38.70 o
 -29   1   8       20.79       47.52     38.59 o
 -27   1   8        5.47      -27.31     38.77 o
 -25   1   8      106.92      130.70     40.68 o
 -23   1   8      516.03      613.76     45.92 o
 -21   1   8     1433.88     1416.76     58.92 o
 -19   1   8     1693.20     1619.45     60.96 o
 -17   1   8      256.19      188.47     28.65 o
 -15   1   8     3467.35     3308.44     82.88 o
 -13   1   8      114.88       99.13     27.14 o
 -11   1   8     1179.66     1058.42     39.03 o
  -9   1   8     2787.44     2856.96     72.43 o
  -7   1   8      123.85      110.99     25.27 o
  -5   1   8     2349.93     2154.45     54.17 o
  -3   1   8     3332.10     3330.94     66.98 o
  -1   1   8     4649.68     4486.49     81.74 o
   1   1   8     7108.79     7080.66    114.56 o
   3   1   8      240.00      191.31     26.57 o
   5   1   8       96.54       67.34     22.68 o
   7   1   8       12.69        1.12     21.94 o
   9   1   8      182.29      313.22     56.51 o
  11   1   8     1915.93     1900.40     75.08 o
  13   1   8       40.03       21.13     36.81 o
  15   1   8     1257.75     1469.97     82.67 o
  17   1   8      867.28      881.16     70.99 o
  19   1   8        4.82      -24.34     51.55 o
  21   1   8      219.63      133.15     53.86 o
  23   1   8      135.98      149.31     56.55 o
  25   1   8      125.87      167.13     95.79 o
  27   1   8        1.94        2.89     54.63 o
 -32   2   8       46.79       13.75     37.92 o
 -30   2   8      206.73      156.83     44.14 o
 -28   2   8       50.84        7.85     37.88 o
 -26   2   8      313.26      257.70     42.51 o
 -24   2   8       12.28       66.42     38.76 o
 -22   2   8      165.86      126.61     38.52 o
 -20   2   8        0.33      -16.75     35.79 o
 -18   2   8     1107.29      892.05     65.60 o
 -16   2   8        7.13        7.19     26.32 o
 -14   2   8     7608.34     7879.34    124.98 o
 -12   2   8      770.12      680.83     47.00 o
 -10   2   8     5102.61     4639.74     84.66 o
  -8   2   8      347.47      371.09     29.23 o
  -6   2   8      182.93      162.06     25.81 o
  -4   2   8      127.76      174.89     27.79 o
  -2   2   8      261.87      249.93     28.43 o
   0   2   8      839.18      914.74     46.68 o
   2   2   8      369.00      456.94     39.18 o
   4   2   8     3071.62     3024.82     72.48 o
   6   2   8     3486.19     3351.22    112.04 o
   8   2   8      489.09      426.26     34.65 o
  10   2   8     2426.05     2426.77    106.10 o
  12   2   8      639.58      703.66     51.65 o
  14   2   8      287.42      162.16     54.94 o
  16   2   8       68.54       67.51     53.10 o
  18   2   8       13.92       16.03     52.12 o
  20   2   8      452.80      482.11     77.89 o
  22   2   8      193.36      217.91     57.86 o
  24   2   8        5.44       54.66     53.58 o
  26   2   8      185.10      140.00     56.90 o
  28   2   8       51.83       10.10     55.29 o
 -31   3   8        0.40       20.55     50.77 o
 -29   3   8       67.66       51.74     65.05 o
 -27   3   8        0.59       11.83     45.41 o
 -25   3   8        0.61      -32.21     39.78 o
 -23   3   8      149.66      142.50     39.38 o
 -21   3   8      765.94      756.89     49.54 o
 -19   3   8       53.72       36.95     38.16 o
 -17   3   8      377.78      332.95     35.86 o
 -15   3   8      123.26      135.54     28.75 o
 -13   3   8      612.83      625.83     39.44 o
  -9   3   8     1043.34     1053.36     43.91 o
  -7   3   8      207.56      171.65     27.33 o
  -5   3   8      728.11      650.42     34.13 o
  -3   3   8       12.26       34.74     28.68 o
  -1   3   8     2136.55     2121.68     60.22 o
   1   3   8      632.70      598.26     33.69 o
   3   3   8       41.60       28.83     17.77 o
   5   3   8        8.79       30.65     30.48 o
   7   3   8      224.98      212.78     40.78 o
   9   3   8      124.28      193.99     52.26 o
  11   3   8      203.27      172.40     42.61 o
  13   3   8      121.97      158.14     42.51 o
  15   3   8       62.05       52.84     96.96 o
  17   3   8      304.92      289.64     58.30 o
  19   3   8       95.17        2.77     53.81 o
  21   3   8       49.58      147.97     97.79 o
  23   3   8        3.88       16.34     52.28 o
  25   3   8        7.28       91.50     70.00 o
  27   3   8        5.30      -66.09    112.03 o
 -30   4   8        9.85       -1.33     38.32 o
 -28   4   8        7.31        7.97     39.04 o
 -26   4   8       95.53      150.91     41.57 o
 -24   4   8        0.42       24.66     39.16 o
 -22   4   8      109.09       81.38     39.88 o
 -20   4   8        5.90      -32.03     38.80 o
 -18   4   8      424.32      366.11     42.56 o
 -16   4   8      387.03      368.81     37.47 o
 -14   4   8      470.66      480.08     39.43 o
 -12   4   8      224.10      255.72     31.35 o
 -10   4   8        1.71      -21.33     27.21 o
  -8   4   8      102.42      107.30     28.39 o
  -6   4   8       37.60       49.45     27.23 o
  -4   4   8     1046.69     1073.11     41.58 o
  -2   4   8     1345.03     1547.82     46.85 o
   0   4   8      131.49      148.97     28.11 o
   2   4   8      328.58      298.79     33.33 o
   4   4   8      390.51      486.05     37.36 o
   6   4   8        0.06        9.34     34.69 o
   8   4   8      130.55      141.03     36.93 o
  10   4   8       65.28      -11.08     40.79 o
  12   4   8      138.52      145.25     40.71 o
  14   4   8       19.68      146.06     55.74 o
  16   4   8       75.31       58.06     55.37 o
  18   4   8       82.09       79.16     55.52 o
  20   4   8        4.15      -36.42     51.25 o
  22   4   8       40.43       22.90     53.58 o
  24   4   8        7.01      -25.41     54.58 o
  26   4   8        3.21      -15.27     48.98 o
 -29   5   8       61.06       37.81     40.34 o
 -27   5   8       39.37        7.97     39.14 o
 -25   5   8        8.39       53.44     53.06 o
 -23   5   8       12.16      -20.84     39.55 o
 -21   5   8        1.14      -38.21     38.21 o
 -19   5   8      154.18      113.02     41.52 o
 -17   5   8        8.07       56.33     39.33 o
 -15   5   8       22.49        5.99     39.35 o
 -13   5   8        1.16      -32.04     32.04 o
 -11   5   8      278.28      388.70     52.82 o
  -9   5   8        2.57       -3.78     27.45 o
  -7   5   8      889.31      863.06     40.41 o
  -5   5   8     1854.26     1824.47     72.65 o
  -3   5   8        4.03        8.45     27.80 o
  -1   5   8      162.01      148.87     34.05 o
   1   5   8        4.83      -23.20     30.04 o
   3   5   8       18.64       31.75     31.75 o
   5   5   8      249.67      289.86     49.49 o
   7   5   8       37.75       -3.03     35.56 o
   9   5   8       81.88      105.40     43.03 o
  11   5   8       87.77      127.52     43.46 o
  13   5   8        4.02      -51.23     79.95 o
  15   5   8       10.45       44.57     53.69 o
  17   5   8        6.32       19.49     53.74 o
  19   5   8        2.87       -2.95     52.64 o
  21   5   8        0.20       11.28     51.45 o
  23   5   8        1.61      -16.25     58.96 o
 -26   6   8       16.67      -69.25     69.25 o
 -24   6   8       19.25       72.06     40.10 o
 -22   6   8        2.55      -30.17     44.49 o
 -20   6   8       28.29      111.42     41.79 o
 -18   6   8       10.12       28.34     45.07 o
 -16   6   8      233.34       93.30     53.17 o
 -14   6   8      926.61      877.63     53.44 o
 -12   6   8       47.15       90.80     35.37 o
 -10   6   8       33.87        3.67     35.54 o
  -8   6   8        3.43       14.98     30.83 o
  -6   6   8       25.95       32.93     32.22 o
  -4   6   8      353.37      371.78     53.26 o
  -2   6   8        1.08       11.51     32.38 o
   0   6   8      793.96      876.06     46.92 o
   2   6   8      107.67       59.21     38.27 o
   4   6   8       36.14       51.54     48.68 o
   6   6   8      242.13      157.09     42.98 o
   8   6   8        5.81       10.20     40.56 o
  10   6   8       19.82      -40.11     40.11 o
  12   6   8       43.07      110.24     54.59 o
  14   6   8        0.58      -40.14     52.73 o
  16   6   8       37.11      -46.28     56.89 o
  18   6   8       14.85      -54.54     62.58 o
  20   6   8      137.66       85.64     52.18 o
  22   6   8       14.82      -11.22     46.00 o
 -23   7   8        0.42       -7.42     41.61 o
 -21   7   8       34.91      -40.46     40.46 o
 -19   7   8      160.69      192.62     43.90 o
 -17   7   8      116.14       -6.97     40.32 o
 -15   7   8       56.57       -0.22     40.69 o
 -13   7   8       10.42       -0.73     39.33 o
 -11   7   8        4.03      -37.91     37.91 o
  -9   7   8      217.76      193.04     52.55 o
  -7   7   8       42.01      -47.61     47.78 o
  -5   7   8       83.91       77.84     34.25 o
  -3   7   8       28.36       53.93     35.29 o
  -1   7   8      311.89      306.16     49.97 o
   1   7   8      235.59      204.84     53.57 o
   3   7   8        9.60        8.04     43.77 o
   5   7   8       12.68       28.46     45.21 o
   7   7   8      246.64      366.43     51.25 o
   9   7   8       42.96       51.07     43.81 o
  11   7   8       15.93      -12.91     51.35 o
  13   7   8        2.97       76.79     50.44 o
  15   7   8       52.91       12.59     50.89 o
  17   7   8       14.92       -4.43     48.50 o
  19   7   8       28.61       23.91     50.27 o
 -20   8   8        8.27        9.86     45.87 o
 -18   8   8       59.94       74.38     48.44 o
 -16   8   8       20.14      -11.48     46.16 o
 -14   8   8       64.76       78.48     47.48 o
 -12   8   8        8.46      -24.36     39.37 o
 -10   8   8      211.66      208.26     55.66 o
  -8   8   8       56.47       31.17     42.17 o
  -6   8   8       51.55      121.96     41.43 o
  -4   8   8        2.61        7.65     46.03 o
  -2   8   8       69.04       91.38     51.41 o
   0   8   8       75.43       99.65     46.89 o
   2   8   8      130.32      175.39     47.74 o
   4   8   8       24.55       35.35     42.42 o
   6   8   8      169.32      172.16     45.53 o
   8   8   8       16.53       20.59     49.91 o
  10   8   8       21.65      -29.08     66.62 o
  12   8   8        0.26      -32.42     57.87 o
  14   8   8        3.44        1.80     47.35 o
 -15   9   8       20.77      -27.28     45.30 o
 -13   9   8        0.18      -44.85     44.85 o
 -11   9   8        0.02       73.15     46.82 o
  -9   9   8        0.32      -38.09     38.09 o
  -7   9   8       87.87      102.13     45.20 o
  -5   9   8        3.84       75.59     46.46 o
  -3   9   8       37.02      109.15     53.62 o
  -1   9   8       20.96       53.51     64.51 o
   1   9   8      143.07      209.37     56.39 o
   3   9   8       50.83      -23.65     41.88 o
   5   9   8       66.06       13.96     40.48 o
   7   9   8        0.08      -19.25     44.97 o
   9   9   8       22.41       76.47     47.60 o
 -31   1   9       30.15      112.30     39.76 o
 -29   1   9        0.40       -3.57     42.47 o
 -27   1   9        0.87      -28.86     39.23 o
 -25   1   9       37.56      108.73     40.37 o
 -23   1   9      130.71      175.43     41.53 o
 -21   1   9      114.15      159.93     51.24 o
 -19   1   9      446.89      473.39     45.57 o
 -17   1   9     1733.14     1533.85     62.10 o
 -15   1   9      138.96      150.16     29.84 o
 -13   1   9        7.10       19.91     28.22 o
 -11   1   9       67.92       34.94     28.26 o
  -9   1   9        6.81       11.80     26.28 o
  -7   1   9       42.25        9.96     26.63 o
  -5   1   9      173.92      208.43     29.43 o
  -3   1   9       40.42       36.76     27.06 o
  -1   1   9      649.37      729.85     36.52 o
   1   1   9      683.05      736.63     39.43 o
   3   1   9     1023.91     1133.90     43.53 o
   5   1   9      865.88      927.47     59.71 o
   7   1   9      816.56      763.82     46.80 o
   9   1   9      170.21      149.08     41.42 o
  11   1   9       24.52      -14.17     32.86 o
  13   1   9        3.88       -3.53     55.91 o
  15   1   9      281.84      228.08     60.22 o
  17   1   9       12.62       -5.05     55.66 o
  19   1   9      151.69      224.88     82.99 o
  21   1   9       61.13       63.18     56.68 o
  23   1   9        1.79       60.85     78.85 o
  25   1   9        6.17        2.82     58.34 o
 -32   2   9       71.91      118.35     39.03 o
 -30   2   9      160.05      175.10     55.05 o
 -28   2   9      186.40      127.01     40.89 o
 -26   2   9       57.07       81.28     40.77 o
 -24   2   9      150.45      122.24     42.04 o
 -22   2   9        0.59       15.21     39.23 o
 -20   2   9        2.73        8.67     38.06 o
 -18   2   9      203.36      242.31     41.29 o
 -16   2   9       12.78        5.52     32.27 o
 -14   2   9       21.37       -8.90     28.80 o
 -12   2   9       96.06      128.93     30.44 o
 -10   2   9     4221.16     4306.05     84.13 o
  -8   2   9       31.33      -11.58     27.06 o
  -6   2   9     3307.61     3319.01     70.99 o
  -4   2   9       14.41      -26.12     26.12 o
  -2   2   9       55.43       26.28     27.36 o
   0   2   9      366.32      366.83     32.63 o
   2   2   9       18.31      -16.43     26.22 o
   4   2   9      549.53      681.53     46.62 o
   6   2   9      525.73      447.82     49.31 o
   8   2   9       69.89      132.89     35.54 o
  10   2   9     1048.74     1209.26     55.19 o
  12   2   9        6.60      -54.59     54.59 o
  14   2   9      709.07      820.64     71.23 o
  16   2   9      146.82       67.22     55.90 o
  18   2   9       61.96       84.63     57.42 o
  20   2   9        3.04        0.96    104.86 o
  22   2   9        8.37      -13.44     57.29 o
  24   2   9       50.19       42.48     57.50 o
  26   2   9       52.95       69.38     59.31 o
 -31   3   9       71.47       63.75     48.92 o
 -29   3   9        4.44       -8.77     48.45 o
 -27   3   9       33.16       70.76     40.77 o
 -25   3   9        0.74      -20.51     38.84 o
 -23   3   9       34.45       63.05     41.80 o
 -21   3   9      814.10      883.39     77.61 o
 -19   3   9       28.75       54.66     40.04 o
 -17   3   9     1177.79     1180.57     59.07 o
 -15   3   9     2819.96     2864.13     82.28 o
 -11   3   9      410.53      386.61     34.35 o
  -9   3   9      471.77      493.94     35.30 o
  -7   3   9     1617.68     1622.00     50.21 o
  -5   3   9        2.55       31.10     28.31 o
  -3   3   9     1158.74     1053.34     46.30 o
  -1   3   9     1537.29     1642.27     55.17 o
   1   3   9     1724.03     1861.60     61.67 o
   3   3   9     1070.37     1306.11     51.02 o
   5   3   9     2962.16     3048.56    110.92 o
   7   3   9       11.86        7.37     35.70 o
   9   3   9       42.22       11.60     35.48 o
  11   3   9       24.12      -14.31     56.90 o
  13   3   9      153.53      175.68     72.62 o
  15   3   9      716.89      533.93     68.15 o
  17   3   9      138.59      187.36     61.21 o
  19   3   9      538.54      574.98     69.91 o
  21   3   9       87.45      193.78     56.84 o
  23   3   9        0.82       19.35     57.42 o
  25   3   9       23.33       47.06     72.79 o
 -30   4   9       95.48       64.26     39.67 o
 -28   4   9      183.47      115.70     43.94 o
 -26   4   9        1.28       25.90     40.37 o
 -24   4   9       15.58      -40.35     40.35 o
 -22   4   9      464.34      437.39     48.24 o
 -20   4   9       25.23       34.48     42.16 o
 -18   4   9        6.06      -17.62     48.30 o
 -16   4   9       46.44       19.58     49.47 o
 -14   4   9        6.49       51.36     39.63 o
 -12   4   9      225.49      248.22     33.71 o
 -10   4   9      324.04      462.82     68.70 o
  -8   4   9      116.97       69.99     30.00 o
  -6   4   9     1696.93     1698.28     55.40 o
  -4   4   9       15.76      -24.13     29.13 o
  -2   4   9     1618.50     1760.70     53.73 o
   0   4   9      454.37      425.31     40.38 o
   2   4   9      338.96      280.74     44.67 o
   4   4   9      497.34      538.72     46.55 o
   6   4   9        5.82      -34.70     34.70 o
   8   4   9      511.75      606.05     54.77 o
  10   4   9     1019.37     1009.02     59.29 o
  12   4   9      105.12      130.81     56.01 o
  14   4   9      179.63      187.68     56.59 o
  16   4   9       30.33      -32.14     51.68 o
  18   4   9       13.40       32.62     55.69 o
  20   4   9       17.35      -20.61     59.32 o
  22   4   9       17.17      -31.33     89.30 o
  24   4   9      112.38       48.77     53.91 o
 -27   5   9       37.75        1.67     39.46 o
 -25   5   9       27.95       31.93     40.34 o
 -23   5   9        2.77        6.08     39.87 o
 -21   5   9      553.73      699.20     57.22 o
 -19   5   9      105.09       72.50     41.09 o
 -17   5   9     1002.63     1010.23     57.71 o
 -15   5   9      202.96      162.01     37.64 o
 -13   5   9      207.75      231.80     37.98 o
 -11   5   9      101.39      136.64     37.10 o
  -9   5   9       19.97       35.88     31.60 o
  -7   5   9      347.49      330.75     35.73 o
  -5   5   9       17.02      -21.31     33.06 o
  -3   5   9      108.63       65.89     35.74 o
  -1   5   9     2556.31     2454.01     71.26 o
   1   5   9      103.17      144.76     35.36 o
   3   5   9     1247.75     1272.42     57.94 o
   5   5   9        7.73      -34.17     41.84 o
   7   5   9        9.41      -27.42     50.34 o
   9   5   9        0.11      -28.15     58.15 o
  11   5   9       13.01        7.50     56.71 o
  13   5   9      137.03      107.15     73.34 o
  15   5   9       79.13       42.78     53.54 o
  17   5   9       10.85       73.75     87.66 o
  19   5   9      323.83      226.64     85.23 o
  21   5   9       17.82       40.13     49.46 o
 -26   6   9       38.14       72.66     40.66 o
 -24   6   9       31.52       43.41     40.76 o
 -22   6   9      333.44      371.45     47.30 o
 -20   6   9       67.80       16.28     41.03 o
 -18   6   9      375.74      399.37     47.70 o
 -16   6   9        4.71       21.15     41.74 o
 -14   6   9       10.68      -41.00     41.00 o
 -12   6   9       78.01       49.94     53.09 o
 -10   6   9      373.76      335.47     45.99 o
  -8   6   9      565.38      556.12     51.53 o
  -6   6   9      267.80      318.46     38.54 o
  -4   6   9      258.64      237.62     38.90 o
   0   6   9        4.94       38.33     39.95 o
   2   6   9      126.58      184.12     41.22 o
   4   6   9      184.92      146.37     48.36 o
   6   6   9        0.27      -24.31     42.12 o
   8   6   9      203.89      112.26     72.21 o
  10   6   9       81.79       72.05     69.71 o
  12   6   9      131.64      147.08     65.30 o
  14   6   9       35.97       42.55     99.17 o
  16   6   9        4.94       -2.57     53.31 o
  18   6   9        4.45       36.98     50.13 o
 -21   7   9      158.53      154.43     48.58 o
 -19   7   9        4.94      -24.73     44.78 o
 -17   7   9      206.45      218.36     50.78 o
 -15   7   9        6.84       -4.35     46.66 o
 -13   7   9      125.36      115.25     50.63 o
 -11   7   9       43.46      -12.44     39.77 o
  -9   7   9      269.17      284.22     66.20 o
  -7   7   9       10.06       30.47     41.49 o
  -5   7   9       38.18       99.24     41.78 o
  -3   7   9        0.95       24.85     38.18 o
  -1   7   9      170.26      221.44     42.54 o
   1   7   9       23.07      -41.75     41.75 o
   3   7   9      593.04      517.74     54.86 o
   5   7   9        7.52       30.38     45.37 o
   7   7   9       12.26       12.67     57.31 o
   9   7   9        9.01       14.60     62.71 o
  11   7   9       47.66       45.55     51.13 o
  13   7   9        2.15      113.05     55.32 o
  15   7   9        7.32       55.04     51.26 o
 -18   8   9      250.45      204.42     47.89 o
 -16   8   9        0.34        7.08     66.52 o
 -14   8   9        6.20        8.90     48.35 o
 -12   8   9       46.34       18.86     47.29 o
 -10   8   9       16.14      -50.38     50.38 o
  -8   8   9       40.16       49.16     41.40 o
  -6   8   9      107.30       86.66     47.49 o
  -4   8   9        8.98       40.89     46.71 o
  -2   8   9      139.17       66.33     69.20 o
   0   8   9       10.42       67.17     45.10 o
   2   8   9       53.23       40.42     44.93 o
   4   8   9        1.47      -34.88     60.68 o
   6   8   9       11.34       34.31     41.27 o
   8   8   9        0.29      -13.24     47.93 o
  10   8   9        3.27       33.50     50.17 o
  12   8   9        0.21        2.47     47.50 o
 -11   9   9        9.34       15.70     78.80 o
  -9   9   9       49.02       62.15     46.56 o
  -7   9   9        0.12        4.32     44.45 o
  -5   9   9        3.51      -21.54     49.80 o
  -3   9   9       18.47      -28.32     48.94 o
  -1   9   9        1.31      -21.55     48.92 o
   1   9   9        6.67      -47.49     47.49 o
   3   9   9        0.80       -3.57     45.76 o
 -30   0  10       29.31       32.27     74.49 o
 -28   0  10      316.14      368.13     64.11 o
 -26   0  10        0.36        9.30     57.26 o
 -24   0  10      461.65      574.53     70.73 o
 -22   0  10       70.79      105.46     77.54 o
 -20   0  10     2658.82     2504.16    115.54 o
 -18   0  10     1799.95     2006.67    176.79 o
 -16   0  10      361.70      315.06     64.17 o
 -14   0  10      110.48       37.14     42.93 o
 -12   0  10     1533.36     1663.31     72.69 o
 -10   0  10      190.98      162.84     46.47 o
  -8   0  10     2658.77     2981.36     99.87 o
  -6   0  10      408.41      560.80     54.43 o
  -4   0  10     8964.75     8706.32    198.35 o
  -2   0  10      446.51      581.06     83.82 o
   0   0  10      402.56      288.23     46.58 o
   2   0  10     1023.99     1059.02     61.74 o
   4   0  10      313.89      310.34     63.77 o
   6   0  10      415.99      411.63     62.75 o
   8   0  10       37.73       15.70     53.85 o
  10   0  10      389.41      542.43     65.11 o
  12   0  10     1183.21     1406.48    130.29 o
  14   0  10     1063.43      976.37    115.76 o
  16   0  10      456.15      336.10     97.08 o
  18   0  10      256.23      277.06     94.91 o
  20   0  10       16.45      -72.91     85.14 o
  22   0  10       53.50      170.48     96.65 o
  24   0  10        0.26      -15.24    102.30 o
 -31   1  10       18.23      -11.39     37.12 o
 -29   1  10      408.95      374.57     45.31 o
 -27   1  10       88.55       84.95     40.79 o
 -25   1  10       70.51       30.08     41.44 o
 -23   1  10      177.46      227.25     43.80 o
 -21   1  10       16.69       16.25     41.87 o
 -19   1  10      549.08      670.58     50.83 o
 -17   1  10     2338.51     2683.59     94.79 o
 -13   1  10     2700.72     2675.17     66.45 o
 -11   1  10       38.27       52.30     31.63 o
  -9   1  10     1386.22     1314.97     57.72 o
  -7   1  10       13.35       23.55     29.30 o
  -5   1  10      256.16      170.94     32.26 o
  -3   1  10     2109.69     2134.35     59.76 o
  -1   1  10        3.67      -29.34     29.34 o
   1   1  10     2641.62     2813.07     69.48 o
   3   1  10     5334.82     5328.03    120.93 o
   5   1  10       59.22       48.39     37.83 o
   7   1  10      918.09      954.81     53.00 o
   9   1  10      160.10      121.72     45.02 o
  11   1  10        3.28       49.74     56.34 o
  13   1  10        5.06      -37.86     52.23 o
  15   1  10       50.18       55.13     59.10 o
  17   1  10      657.77      669.67    140.17 o
  19   1  10       74.83       -5.85     88.92 o
  21   1  10       58.12       60.53     62.67 o
  23   1  10      172.97      191.14     66.40 o
 -30   2  10        0.47       43.86     38.36 o
 -28   2  10       73.20      148.42     42.64 o
 -26   2  10       11.48       44.07     41.93 o
 -24   2  10       92.35       70.12     41.95 o
 -22   2  10       23.34       10.14     40.74 o
 -20   2  10      702.67      576.96     51.72 o
 -18   2  10      479.14      535.35     63.68 o
 -16   2  10      331.90      312.50     47.85 o
 -14   2  10        2.65      -34.30     34.30 o
 -12   2  10      846.90      716.28     41.51 o
 -10   2  10      326.77      342.72     36.07 o
  -8   2  10     2830.09     2825.78     69.51 o
  -6   2  10      290.95      268.85     34.38 o
  -4   2  10     2102.32     1991.92     62.35 o
  -2   2  10      140.76      163.73     34.99 o
   0   2  10       85.94       85.74     33.86 o
   2   2  10      294.70      276.38     37.71 o
   4   2  10       35.36        8.63     45.25 o
   6   2  10        9.52      -43.07     43.07 o
   8   2  10       55.30       41.53     46.71 o
  10   2  10      170.05      169.33     48.81 o
  12   2  10      617.59      587.60    106.91 o
  14   2  10       67.41       -7.83     56.83 o
  16   2  10      160.13      152.43     61.65 o
  18   2  10       65.02       72.84     59.73 o
  20   2  10       11.55      -19.76     60.02 o
  22   2  10        0.40        2.16     59.73 o
  24   2  10        0.57      -61.28     61.28 o
 -29   3  10       47.54       74.09     50.10 o
 -27   3  10        0.15      -13.17     39.58 o
 -25   3  10       12.94       27.82     40.28 o
 -23   3  10      125.54      107.14     40.84 o
 -21   3  10        6.89       -8.12     41.69 o
 -19   3  10        7.58       24.29     41.77 o
 -17   3  10      474.50      373.60     48.22 o
 -15   3  10      329.38      322.03     40.98 o
 -13   3  10        5.18      -13.86     35.44 o
 -11   3  10       66.48       45.17     32.25 o
  -9   3  10       78.30       48.86     32.34 o
  -7   3  10       16.60      -10.54     31.26 o
  -5   3  10      373.60      361.78     36.17 o
  -3   3  10      240.94      271.70     46.78 o
  -1   3  10       14.24       42.26     40.10 o
   1   3  10      125.79      109.35     41.30 o
   3   3  10      260.39      323.67     44.01 o
   5   3  10      229.20      274.03     42.71 o
   7   3  10       45.64        9.75     40.60 o
   9   3  10      182.23      198.75     47.46 o
  11   3  10        4.70      -17.25     54.73 o
  13   3  10        0.51       23.41     59.06 o
  15   3  10        0.67       -2.18     58.90 o
  17   3  10       85.89      100.75     79.00 o
  19   3  10        0.65       90.94     55.49 o
  21   3  10        1.15      -30.43     58.54 o
  23   3  10       70.67      -35.61     56.27 o
 -28   4  10        2.19       26.04     39.44 o
 -26   4  10       11.63       43.34     40.77 o
 -24   4  10       26.92      -12.46     41.51 o
 -22   4  10        1.31       14.09     42.54 o
 -20   4  10      123.16      170.46     53.03 o
 -18   4  10        1.48      -40.95     80.49 o
 -16   4  10       23.73        9.61     50.13 o
 -14   4  10       37.99       52.25     42.69 o
 -12   4  10      636.83      669.72     58.97 o
 -10   4  10       59.78       27.41     33.42 o
  -8   4  10      365.23      408.93     38.36 o
  -6   4  10        1.65      -31.53     31.53 o
  -4   4  10       12.89       45.19     36.32 o
  -2   4  10      116.21       64.35     37.79 o
   0   4  10       79.02       91.70     41.50 o
   2   4  10      652.62      649.72     62.55 o
   4   4  10      185.36      238.61     43.63 o
   6   4  10       77.91       23.80     44.93 o
   8   4  10       85.00       78.46     46.25 o
  10   4  10       59.75        7.72     53.03 o
  12   4  10        5.13      -38.86     57.74 o
  14   4  10        0.13       34.98     78.89 o
  16   4  10        0.13       -0.34     54.54 o
  18   4  10       12.47      -72.88     72.88 o
  20   4  10        0.33      -11.57     55.96 o
 -25   5  10       15.17      -16.22     40.03 o
 -23   5  10       97.44       97.86     42.16 o
 -21   5  10       73.60       59.44     51.26 o
 -19   5  10       17.02       -6.29     43.00 o
 -17   5  10       75.17       63.66     43.41 o
 -15   5  10       35.82       88.10     45.08 o
 -13   5  10       85.23       72.15     37.45 o
 -11   5  10       27.96       33.10     37.99 o
  -9   5  10        3.51       10.96     41.38 o
  -7   5  10      131.83      116.72     36.95 o
  -5   5  10      132.46      138.06     38.72 o
  -3   5  10       35.02       16.19     37.73 o
  -1   5  10      416.18      461.92     47.89 o
   1   5  10      314.36      363.83     46.32 o
   3   5  10        1.00       41.51     40.86 o
   5   5  10       35.06       94.33     53.88 o
   7   5  10        8.57      -25.76     62.94 o
   9   5  10       12.02      -29.65     58.62 o
  11   5  10       47.59      -32.82     54.50 o
  13   5  10       10.39      -45.06     55.97 o
  15   5  10       15.91      -24.89     77.23 o
  17   5  10       32.44       38.04     55.95 o
  19   5  10        1.42      -23.54     50.91 o
 -22   6  10      167.16      119.26     43.59 o
 -20   6  10       32.09       19.55     41.60 o
 -18   6  10        0.04       -0.60     44.00 o
 -16   6  10       15.10       35.32     47.98 o
 -14   6  10       11.70        2.67     49.05 o
 -12   6  10       20.92        4.31     40.83 o
 -10   6  10       16.26       48.50     42.34 o
  -8   6  10       65.52       52.68     42.34 o
  -6   6  10       25.32       -9.78     36.87 o
  -4   6  10      121.95       42.29     43.94 o
  -2   6  10       66.20        0.32     40.89 o
   0   6  10        2.26      -10.69     40.70 o
   2   6  10      112.02      104.59     55.20 o
   4   6  10        6.12       24.87     44.34 o
   6   6  10      108.03      151.75     49.09 o
   8   6  10        5.22       43.15     59.15 o
  10   6  10        0.37        4.05     56.98 o
  12   6  10        8.52       46.35     57.43 o
  14   6  10        2.45      -20.46     54.53 o
  16   6  10        2.50       19.29     52.42 o
 -19   7  10       73.75      133.31     68.29 o
 -17   7  10       33.67      -25.33     53.47 o
 -15   7  10        5.52      -44.58     44.58 o
 -13   7  10      192.97      201.34     50.41 o
 -11   7  10        3.12       13.37     40.88 o
  -9   7  10        0.16      -20.74     41.53 o
  -7   7  10        9.11       42.22     40.60 o
  -5   7  10        0.36       32.86     47.11 o
  -3   7  10      160.51      153.44     53.88 o
  -1   7  10        0.51      -13.19     45.34 o
   1   7  10       24.11       60.46     47.84 o
   3   7  10       72.45       41.27     45.66 o
   5   7  10        0.03       26.49     45.39 o
   7   7  10       37.90       50.96     54.69 o
   9   7  10        2.84      -24.50     53.80 o
  11   7  10        1.06      -23.00     54.05 o
  13   7  10       32.36      107.40     84.22 o
 -14   8  10        0.04       24.99     44.26 o
 -12   8  10       31.44       42.09     55.32 o
 -10   8  10        0.53       33.52     43.33 o
  -8   8  10        3.50       21.48     41.37 o
  -6   8  10       13.43       17.26     42.16 o
  -4   8  10      116.39      108.06     60.22 o
  -2   8  10       53.44       40.01     76.02 o
   0   8  10       68.73       44.64     50.47 o
   2   8  10       20.67       39.74     42.50 o
   4   8  10       49.66       42.89     41.01 o
   6   8  10        1.92      -53.90     74.50 o
   8   8  10        9.67       41.50     47.21 o
 -29   1  11        0.71      -30.13     36.65 o
 -27   1  11        9.75       -2.25     37.88 o
 -25   1  11        0.62        5.04     38.98 o
 -23   1  11       48.51       26.44     40.57 o
 -21   1  11       29.67        2.92     42.15 o
 -19   1  11       36.02       87.05     42.94 o
 -17   1  11       34.60       16.99     40.60 o
 -15   1  11      100.45      124.55     42.68 o
 -13   1  11      322.82      263.42     35.02 o
 -11   1  11      606.66      531.26     39.18 o
  -9   1  11       16.87       12.66     31.37 o
  -7   1  11      112.12      115.30     32.72 o
  -5   1  11        6.71        4.96     32.05 o
  -3   1  11       12.52       -0.51     32.37 o
  -1   1  11        2.41      -17.25     39.09 o
   1   1  11      552.77      576.34     50.50 o
   3   1  11       53.34       53.59     44.12 o
   5   1  11       38.06       29.18     41.07 o
   7   1  11      135.63      160.49     42.52 o
   9   1  11      174.10      148.56     65.47 o
  11   1  11       45.60       45.79     63.46 o
  13   1  11       43.69       84.69     63.63 o
  15   1  11       17.39      -19.86     84.73 o
  17   1  11        4.62      -58.17     62.04 o
  19   1  11        3.16      -62.78     62.78 o
  21   1  11       70.96       28.17     69.37 o
 -28   2  11       68.20       72.54     48.50 o
 -26   2  11      172.79      143.93     41.71 o
 -24   2  11      132.45      150.68     42.92 o
 -22   2  11      356.16      383.19     55.00 o
 -20   2  11      325.88      314.01     48.01 o
 -18   2  11       14.42       49.92     41.04 o
 -16   2  11       12.93       18.23     42.75 o
 -14   2  11       19.59       25.17     36.80 o
 -12   2  11       59.20       23.85     33.20 o
 -10   2  11       29.01       11.83     32.40 o
  -8   2  11      101.03      171.38     34.44 o
  -6   2  11      166.08      202.14     35.90 o
  -4   2  11     1715.25     1850.10     86.18 o
  -2   2  11       16.41      -16.72     36.51 o
   0   2  11     1550.43     1642.60     68.41 o
   2   2  11       39.12       11.16     39.96 o
   4   2  11        1.01      -30.28     59.49 o
   6   2  11       48.25       24.95     40.94 o
   8   2  11       32.58       -1.36     50.17 o
  10   2  11      166.52       76.37     64.62 o
  12   2  11      135.23      104.00     64.32 o
  14   2  11      106.66        0.27     62.07 o
  16   2  11      310.50      366.34     69.74 o
  18   2  11       27.65      -41.23     70.31 o
  20   2  11       24.61       28.18     66.75 o
 -27   3  11      136.80      137.13     42.11 o
 -25   3  11       38.92       31.33     39.79 o
 -23   3  11       57.73       45.56     40.49 o
 -21   3  11        2.99      -33.28     60.47 o
 -19   3  11        0.15      -25.62     45.54 o
 -17   3  11       59.30       46.62     42.72 o
 -15   3  11      570.93      556.11     52.86 o
 -13   3  11      170.99      237.69     41.56 o
 -11   3  11      150.36      163.75     38.75 o
  -9   3  11      632.21      685.79     53.03 o
  -7   3  11      430.66      424.95     38.82 o
  -5   3  11      548.03      525.77     44.37 o
  -3   3  11      372.42      335.39     49.03 o
  -1   3  11      545.11      582.75     67.05 o
   1   3  11      147.09      185.08     42.86 o
   3   3  11        6.30      -40.54     40.54 o
   5   3  11      117.27      230.60     43.69 o
   7   3  11      592.68      627.93     60.21 o
   9   3  11       58.61       99.01     60.99 o
  11   3  11      509.84      482.83     73.50 o
  13   3  11       17.58       72.76     89.01 o
  15   3  11        0.26      -56.26     56.26 o
  17   3  11       47.73       28.25     59.22 o
  19   3  11       12.62       78.35     61.36 o
 -26   4  11        6.53       -2.95     38.65 o
 -24   4  11      286.19      323.03     45.43 o
 -22   4  11      115.77      140.58     51.52 o
 -20   4  11      152.39      110.52     50.67 o
 -18   4  11       68.89      169.17     53.16 o
 -16   4  11      375.41      490.22     73.08 o
 -14   4  11       97.40       71.91     61.64 o
 -12   4  11        0.97       13.95     41.54 o
 -10   4  11        1.43      -31.53     41.06 o
  -8   4  11       10.76       -9.00     37.51 o
  -6   4  11      263.15      345.36     44.05 o
  -4   4  11      902.91      862.89     51.87 o
  -2   4  11       33.17       37.75     48.97 o
   0   4  11      633.79      587.27     89.80 o
   2   4  11      257.65      246.42     48.35 o
   4   4  11      475.60      488.48     56.41 o
   6   4  11      140.87       91.78     47.57 o
   8   4  11       23.11       22.54     60.96 o
  10   4  11       68.36       41.43     61.19 o
  12   4  11        0.22      -36.01     58.01 o
  14   4  11       65.34       49.73     55.57 o
  16   4  11      310.42      229.73     64.77 o
  18   4  11        0.62       17.22     58.45 o
 -23   5  11        0.93      -39.16     39.16 o
 -21   5  11      233.17      218.91     44.88 o
 -19   5  11       10.01        4.90     41.06 o
 -17   5  11      111.16      156.81     45.70 o
 -15   5  11      525.55      516.46     59.16 o
 -13   5  11       14.44        7.17     62.90 o
 -11   5  11       91.95       86.47     44.92 o
  -9   5  11       81.69       61.26     43.23 o
  -7   5  11      140.84      108.02     43.75 o
  -5   5  11      349.77      289.51     46.34 o
  -3   5  11       26.08       11.56     41.37 o
  -1   5  11        0.60      -24.64     40.62 o
   1   5  11        0.64      -11.48     41.67 o
   3   5  11        8.03      -31.11     48.26 o
   5   5  11      491.59      422.76     66.32 o
   7   5  11       81.72       68.51     50.44 o
   9   5  11      100.67       45.81     58.12 o
  11   5  11        5.16      -56.83     56.83 o
  13   5  11        2.18       29.13     67.02 o
  15   5  11        0.83        6.50     55.29 o
 -20   6  11      155.60      105.86     57.82 o
 -18   6  11        0.51      -44.25     44.25 o
 -16   6  11      362.63      364.69     75.15 o
 -14   6  11        1.37        0.88     47.98 o
 -12   6  11      101.38      172.56     52.53 o
 -10   6  11        1.44      -21.84     43.01 o
  -8   6  11       20.69      -26.32     42.72 o
  -6   6  11       21.24      -10.49     44.60 o
  -4   6  11      295.62      284.56     46.00 o
  -2   6  11       50.35       92.56     41.45 o
   0   6  11      216.75      189.55     86.98 o
   2   6  11        2.06       26.71     47.93 o
   4   6  11       60.98       92.03     47.76 o
   6   6  11        4.93      -20.50     48.40 o
   8   6  11       31.01      -17.88    102.85 o
  10   6  11       18.21        3.58     56.87 o
  12   6  11        1.41      -49.74     53.22 o
 -15   7  11      148.05      104.58     48.56 o
 -13   7  11        2.73      -17.49     46.12 o
 -11   7  11      138.12      129.16     50.37 o
  -9   7  11       20.65      -17.34     58.42 o
  -7   7  11       89.26      159.12     49.30 o
  -5   7  11      127.94      124.43     52.91 o
  -3   7  11       38.94       81.32     60.63 o
  -1   7  11        2.98        0.56     43.68 o
   1   7  11       40.73       34.70     62.45 o
   3   7  11        4.25        3.92     64.70 o
   5   7  11       42.13      -15.14     41.49 o
   7   7  11       16.92      -49.54     49.54 o
   9   7  11       78.55       72.52     53.77 o
  -6   8  11        0.03       20.96     57.36 o
  -4   8  11        0.40       19.38     51.06 o
  -2   8  11       10.21       26.46     77.17 o
   0   8  11       19.75       -3.17     49.72 o
 -26   0  12       88.49       37.46     53.28 o
 -24   0  12      140.53      161.56     85.32 o
 -22   0  12      771.96      752.88     75.76 o
 -20   0  12      184.00      306.92     67.16 o
 -18   0  12       41.54       13.95     60.40 o
 -16   0  12      346.82      411.96     67.87 o
 -12   0  12      278.69      285.48     77.19 o
 -10   0  12      503.30      497.08    101.50 o
  -8   0  12       18.83       41.65     64.63 o
  -6   0  12     1384.13     1537.91     75.15 o
  -4   0  12       75.13       32.55     60.78 o
  -2   0  12     1674.20     1619.32     97.38 o
   0   0  12     1189.59     1127.82     99.78 o
   2   0  12      302.07      293.30     64.78 o
   4   0  12       43.79      125.23     60.70 o
   6   0  12       27.33       88.13     62.72 o
   8   0  12       61.56      -69.29     84.25 o
  10   0  12       50.63       84.77     96.98 o
  12   0  12      108.81      -12.45     94.95 o
  14   0  12      255.07      213.63    103.18 o
  16   0  12       10.14       43.52     89.60 o
  18   0  12       33.64      148.81    103.81 o
 -27   1  12      112.12      129.32     39.76 o
 -25   1  12       26.65       40.93     38.71 o
 -23   1  12     1194.43     1047.46    104.62 o
 -21   1  12       30.29       55.81     41.07 o
 -19   1  12       32.53       -6.29     40.55 o
 -17   1  12       17.15       80.44     43.55 o
 -15   1  12       36.47       -0.86     41.25 o
 -13   1  12      109.89      127.58     45.35 o
 -11   1  12      579.42      676.63     43.02 o
  -9   1  12      237.13      187.45     40.28 o
  -7   1  12     1812.30     1859.70     58.53 o
  -5   1  12       20.17      -32.21     38.52 o
  -3   1  12     1029.18      961.51     57.51 o
  -1   1  12       41.95       52.89     51.52 o
   1   1  12       35.34       29.60     43.78 o
   3   1  12      257.80      372.51     47.88 o
   5   1  12        0.02      -41.42     41.42 o
   7   1  12      289.40      466.94    164.17 o
   9   1  12      623.58      650.21     73.23 o
  11   1  12        1.02      -57.85     57.85 o
  13   1  12      265.31      163.14     69.47 o
  15   1  12       50.26       42.49     66.50 o
  17   1  12        1.06       44.50     65.21 o
  19   1  12        0.09      -46.13     79.31 o
 -26   2  12      165.66      115.02     38.89 o
 -24   2  12       60.52       83.82     39.72 o
 -22   2  12      149.41      106.04     41.36 o
 -20   2  12       51.61       34.28     41.92 o
 -18   2  12       15.86       97.33     43.68 o
 -16   2  12      235.47      342.24     48.73 o
 -14   2  12       32.46       -0.19     44.01 o
 -12   2  12      287.02      312.39     41.64 o
 -10   2  12      175.50      146.56     35.63 o
  -8   2  12       33.70        5.36     36.83 o
  -6   2  12       18.05       16.05     36.61 o
  -4   2  12      596.85      551.13     51.25 o
  -2   2  12      918.18      863.41     57.22 o
   0   2  12      102.14       49.85     42.46 o
   2   2  12       87.43      132.15     48.15 o
   4   2  12       11.20      -45.24     46.30 o
   6   2  12        2.55       48.55     49.20 o
   8   2  12       70.42       54.46     58.57 o
  10   2  12       16.43      -47.84     57.73 o
  12   2  12        5.43       -3.64    173.28 o
  14   2  12       83.52       16.25     63.54 o
  16   2  12       18.28       41.43     58.92 o
  18   2  12       69.57      -46.85     63.57 o
 -25   3  12       41.33      -33.06     42.81 o
 -23   3  12      161.62      159.89     52.33 o
 -21   3  12       88.24       79.01     41.51 o
 -19   3  12       54.75       42.56     43.97 o
 -17   3  12      170.83       64.41     44.32 o
 -15   3  12        1.72       12.17     49.66 o
 -13   3  12       25.25       40.34     43.16 o
 -11   3  12      122.97       72.86     43.12 o
  -9   3  12      129.52       85.03     44.71 o
  -7   3  12       47.37       25.96     38.14 o
  -5   3  12      100.86       52.21     44.31 o
  -3   3  12      382.37      482.22     59.93 o
  -1   3  12      210.86      159.25     54.00 o
   1   3  12      248.78      211.80     45.27 o
   3   3  12       57.95       16.77     44.21 o
   5   3  12       37.46       26.30     49.29 o
   7   3  12        0.69      -34.46     84.25 o
   9   3  12       98.61       69.03     61.26 o
  11   3  12       35.71       68.17    121.72 o
  13   3  12        0.48      -29.72    110.73 o
  15   3  12       51.35      -44.16     60.61 o
  17   3  12       10.38      -46.38     59.33 o
 -22   4  12        7.95       42.24     46.54 o
 -20   4  12        6.34      -17.35     46.39 o
 -18   4  12       11.29       -1.21     48.89 o
 -16   4  12       49.15       45.07     51.86 o
 -14   4  12       68.65      175.13     64.14 o
 -12   4  12        5.87       45.48     61.38 o
 -10   4  12       15.14      -42.53     42.80 o
  -8   4  12        2.99      -41.50     41.50 o
  -6   4  12      188.62      245.96     45.11 o
  -4   4  12       47.56       31.21     41.96 o
  -2   4  12      175.70      124.70     43.13 o
   0   4  12       20.14       16.12     41.39 o
   2   4  12        3.40       30.84     59.68 o
   4   4  12       89.92        2.71     49.32 o
   6   4  12       27.39       28.97     60.82 o
   8   4  12      136.37       17.05     56.57 o
  10   4  12       24.96       66.16     59.72 o
  12   4  12       19.29      -15.86     75.86 o
  14   4  12       17.07       51.54     60.28 o
 -21   5  12        0.63       -6.41     46.13 o
 -19   5  12       34.87       35.70     46.48 o
 -17   5  12       91.68       70.62     47.37 o
 -15   5  12       18.20      -17.22     46.52 o
 -13   5  12        3.01        6.97     49.48 o
 -11   5  12        3.18      -39.90     39.90 o
  -9   5  12        0.44       50.19     49.51 o
  -7   5  12       44.80       31.76     48.71 o
  -5   5  12        3.50      -19.67     51.00 o
  -3   5  12        1.77       -2.62     40.79 o
  -1   5  12       87.54        3.03     43.19 o
   1   5  12       11.11       20.96     49.00 o
   3   5  12        0.65      -26.47     46.66 o
   5   5  12       52.45       39.71     48.49 o
   7   5  12       28.36      -34.22     55.95 o
   9   5  12        0.14      -45.90     52.09 o
  11   5  12       12.81      -14.77     50.83 o
 -16   6  12      218.27      194.03     72.08 o
 -14   6  12        0.20      -29.70     44.83 o
 -12   6  12        0.04        2.63     46.79 o
 -10   6  12       11.38      -22.07     44.43 o
  -8   6  12       20.39       12.36     47.76 o
  -6   6  12       61.99      164.07     49.48 o
  -4   6  12        1.67      -10.19     47.75 o
  -2   6  12       34.23       46.07     47.35 o
   0   6  12       24.01       30.83     47.21 o
   2   6  12        1.85       25.41     51.78 o
   4   6  12        9.73       41.59     69.04 o
   6   6  12        1.83      -52.42     52.42 o
   8   6  12       10.81      -34.87     49.23 o
  -9   7  12        0.34       -0.69     52.76 o
  -7   7  12      110.58       28.55     42.33 o
  -5   7  12        7.27      -54.30     54.30 o
  -3   7  12       40.04      139.08     61.42 o
  -1   7  12        4.26      -38.33     50.24 o
   1   7  12       11.81      -17.09     41.10 o
 -23   1  13       12.55      -14.44     38.23 o
 -21   1  13       13.59       -7.58     39.59 o
 -19   1  13        0.34        2.90     44.38 o
 -17   1  13        1.43       26.14     40.83 o
 -15   1  13        0.63      -41.69     41.69 o
 -13   1  13       30.64       51.06     43.28 o
 -11   1  13        0.92      -17.10    104.76 o
  -9   1  13       49.90       53.27     42.56 o
  -7   1  13       94.11       69.46     41.39 o
  -5   1  13      164.89       86.13     44.75 o
  -3   1  13       10.74      -42.09     42.09 o
  -1   1  13       35.79       99.93     52.59 o
   1   1  13        1.86       -2.27     43.76 o
   3   1  13       36.46      -43.41     43.41 o
   5   1  13        0.25       -2.68     97.28 o
   7   1  13       93.09      117.71     64.57 o
   9   1  13        0.83      -28.48     85.37 o
  11   1  13       38.12       25.42    100.91 o
  13   1  13       51.96       60.39     66.58 o
  15   1  13        4.27      -76.89     76.89 o
 -22   2  13       60.99      119.87     40.43 o
 -20   2  13       45.21       65.21     41.57 o
 -18   2  13       32.20       88.55     43.01 o
 -16   2  13       42.38       63.70     42.51 o
 -14   2  13        5.68      -42.03     42.03 o
 -12   2  13        5.79       -1.86     50.80 o
 -10   2  13       24.97       41.78     42.21 o
  -8   2  13       80.64       57.18     42.85 o
  -6   2  13        2.42      -27.28     41.81 o
  -4   2  13       69.60       85.14     43.09 o
  -2   2  13      298.36      311.87     47.13 o
   0   2  13        3.17      -40.86     40.86 o
   2   2  13      180.07      175.68     55.92 o
   4   2  13        0.81      -12.82     63.40 o
   6   2  13      132.45      133.08     64.87 o
   8   2  13        1.43       44.88     66.08 o
  10   2  13        0.39      -41.01     63.48 o
  12   2  13        4.16      -18.96     79.32 o
  14   2  13       23.54       30.50     64.86 o
 -21   3  13       25.06      -19.98     39.40 o
 -19   3  13       44.60       36.86     47.84 o
 -17   3  13        3.46      -46.22     46.22 o
 -15   3  13        0.14       76.17     48.78 o
 -13   3  13        0.84        3.01     49.20 o
 -11   3  13       80.83      132.96     66.85 o
  -9   3  13      279.85      338.99     56.32 o
  -7   3  13      257.73      396.66     54.83 o
  -5   3  13      113.78      140.10     49.13 o
  -3   3  13      448.60      410.78     58.04 o
  -1   3  13        6.71      -46.49     64.88 o
   1   3  13      135.04       86.44     44.64 o
   3   3  13       71.45      111.49     54.60 o
   5   3  13       84.30      131.45     82.07 o
   7   3  13       20.71       79.13     62.55 o
   9   3  13        3.68      -44.00     84.62 o
  11   3  13       35.06      106.54     60.33 o
  13   3  13      182.99       19.76     62.13 o
 -20   4  13        9.87       83.09     58.28 o
 -18   4  13      291.37      258.60     64.07 o
 -16   4  13        9.41       23.80     76.50 o
 -14   4  13       53.68      168.89     64.48 o
 -12   4  13       20.32       63.78     47.61 o
 -10   4  13      235.32      227.22     62.22 o
  -8   4  13       87.16       99.64     49.50 o
  -6   4  13       47.06      104.87     49.44 o
  -4   4  13       19.53       35.99     52.27 o
  -2   4  13      122.28      106.20     43.92 o
   0   4  13        3.66      -33.92     46.38 o
   2   4  13      183.44      229.46     51.99 o
   4   4  13       29.81      -58.44     59.34 o
   6   4  13       60.08       10.30     79.25 o
   8   4  13       90.21      -56.03     56.03 o
  10   4  13      115.71      133.40     62.39 o
 -15   5  13      157.36      137.35     67.77 o
 -13   5  13        4.78      -56.64     56.64 o
 -11   5  13      162.69      175.88     58.29 o
  -9   5  13      274.61      332.05     51.79 o
  -7   5  13       45.03      109.29     49.24 o
  -5   5  13       48.94       85.55     80.26 o
  -3   5  13      279.91      234.82     52.35 o
  -1   5  13        2.45       63.19     47.60 o
   1   5  13      149.16      105.97     50.08 o
   3   5  13        1.84      -41.52     42.45 o
   5   5  13        8.25      -51.30     56.45 o
   7   5  13        1.78       18.31     54.50 o
 -10   6  13      232.86      156.88     58.84 o
  -8   6  13        2.84      -18.48     40.90 o
  -6   6  13       22.46       20.37     46.41 o
  -4   6  13        3.57      -58.84    107.70 o
  -2   6  13       60.74       61.09     54.66 o
   0   6  13        6.09      -19.58     52.83 o
 -20   0  14        1.26       -1.45     56.57 o
 -18   0  14       89.80      118.34     57.19 o
 -16   0  14      202.70      244.60     63.36 o
 -14   0  14        2.98      -28.99     85.41 o
 -12   0  14      157.63      120.60     83.40 o
 -10   0  14      593.60      685.50    113.36 o
  -8   0  14       32.90      -45.59     62.60 o
  -6   0  14      154.93        4.12     62.42 o
  -4   0  14       41.03       -4.61     59.30 o
  -2   0  14        4.27      -11.23     62.56 o
   0   0  14      231.76      244.41     67.88 o
   2   0  14       23.11      -38.37     92.55 o
   4   0  14      114.44       28.82     87.45 o
   6   0  14       71.57       50.73     98.81 o
   8   0  14       62.73      -26.00     98.68 o
  10   0  14      107.08      148.29     96.07 o
 -19   1  14        7.50       83.19     40.76 o
 -17   1  14      166.76       81.82     46.79 o
 -15   1  14        8.31      111.41     62.20 o
 -13   1  14       66.33       19.29     58.64 o
 -11   1  14        1.24       65.75     69.34 o
  -9   1  14      115.25       46.72     61.77 o
  -7   1  14        2.27      -22.08     42.50 o
  -5   1  14      208.57      171.96     44.21 o
  -3   1  14       11.73       33.61     42.35 o
  -1   1  14      171.32      155.74     45.84 o
   1   1  14       12.33      -26.92     76.83 o
   3   1  14      106.69       85.84     67.44 o
   5   1  14        1.29      -58.06     58.06 o
   7   1  14        4.16      -61.00     61.00 o
   9   1  14       54.45       69.48     65.01 o
 -18   2  14       65.81       -6.38     54.89 o
 -16   2  14       61.38       55.19     47.21 o
 -14   2  14        6.41      110.47     62.46 o
 -12   2  14       47.02      -23.30     59.52 o
 -10   2  14      309.72      350.70     66.68 o
  -8   2  14        0.85      -46.07     47.13 o
  -6   2  14      377.51      346.88     48.73 o
  -4   2  14        1.23      -53.13     53.13 o
  -2   2  14       16.13      -40.48     40.48 o
   0   2  14        0.70       14.64     49.08 o
   2   2  14      171.48      131.78     66.41 o
   4   2  14      113.77      130.11     62.79 o
   6   2  14       23.00      -55.85     60.19 o
   8   2  14       31.90        2.77     63.73 o
 -17   3  14       87.77       21.13     44.76 o
 -15   3  14       60.56       -6.11     65.52 o
 -13   3  14       67.22       75.71     58.14 o
 -11   3  14       63.73       19.83     73.04 o
  -9   3  14       64.30      -11.40     61.72 o
  -7   3  14       64.05       25.62     57.57 o
  -5   3  14       36.22      110.11     60.26 o
  -3   3  14        0.12       10.89     46.94 o
  -1   3  14        6.37      -15.66     48.37 o
   1   3  14       53.71       60.55     50.27 o
   3   3  14      107.13      114.14     57.99 o
   5   3  14       35.86       23.87     77.82 o
   7   3  14       13.84      125.89     63.30 o
 -14   4  14        3.89       15.44     54.03 o
 -12   4  14        5.71       49.35     55.39 o
 -10   4  14       57.05        9.61     55.59 o
  -8   4  14       21.01       44.49     47.66 o
  -6   4  14       16.83        5.42     46.87 o
  -4   4  14       38.01      -44.86     44.86 o
  -2   4  14        1.55       18.96     44.00 o
   0   4  14       30.86      -45.96     45.96 o
   2   4  14       44.48       58.59     53.27 o
   4   4  14       17.94      -11.61     54.27 o
  -5   5  14       25.21      -64.00     79.93 o
 -13   1  15       14.42      -43.74     78.72 o
 -11   1  15        5.75       -6.14     58.51 o
  -9   1  15        0.22       54.11     61.45 o
  -7   1  15        6.31      -26.95     65.78 o
  -5   1  15        7.86      -45.43     45.43 o
  -3   1  15        0.06      -19.25     40.86 o
  -1   1  15       10.87      -45.38     45.38 o
   1   1  15       10.15      -12.63     56.06 o
   3   1  15        0.62       -3.16     56.34 o
 -12   2  15       15.01      -38.07     52.80 o
 -10   2  15        1.92      -50.81     83.41 o
  -8   2  15        2.31       17.01     62.25 o
  -6   2  15       36.63       36.10     45.01 o
  -4   2  15        0.18      -44.45     44.45 o
  -2   2  15       35.42       13.19     49.64 o
   0   2  15        0.44      -28.02     56.60 o
   2   2  15        7.17      -63.43    107.18 o
  -5   3  15      153.60      130.04     52.90 o
  -3   3  15        0.25       -1.77     82.81 o
 
